# Supplementary material for: Reassessment of the enigmatic ruminant Miocene genus Amphimoschus Bourgeois, 1873 (Mammalia, Artiodactyla, Pecora)
Source: PLoS One. 2021 Jan 29;16(1):e0244661. doi: 10.1371/journal.pone.0244661 (PMC7846017; doi:10.1371/journal.pone.0244661)
Supplement: S1 Data — (ZIP) [file pone.0244661.s001.zip]

Archive with 4 entries (3 files):
- R1_Supplementary data 1/
- R1_Supplementary data 1/Amphimoschus_Phylogeny_character_list.docx
- R1_Supplementary data 1/buffer_backbone(mol+Procervulus).txt
- R1_Supplementary data 1/Description_majRule50_39MPT.txt
