# Supplementary material for: Reassessment of the enigmatic ruminant Miocene genus Amphimoschus Bourgeois, 1873 (Mammalia, Artiodactyla, Pecora)
Source: PLoS One. 2021 Jan 29;16(1):e0244661. doi: 10.1371/journal.pone.0244661 (PMC7846017; doi:10.1371/journal.pone.0244661)
Supplement: S1 Data — (ZIP) [file pone.0244661.s001.zip › R1_Supplementary data 1/buffer_backbone(mol+Procervulus).txt]

Input data matrix:

                                      1         2         3         4         5         6    6
Taxon                        12345678901234567890123456789012345678901234567890123456789012345
----------------------------------------------------------------------------------------------
Hyemoschus aquaticus         00101110002110101311100100-00---000100210000010001200000100000000
Dorcatherium crassum         00101110112110201301????????0---000????100000100012030?01?000??00
Dremotherium feignouxi       10010101001200112210120001010---0001??0211110111011????100010?111
Amphimoschus ponteleviensis  001100020012000122?1000001100---0000?11211211131111??????????????
Antilocapra americana        1101000212120021012112102113-----1-011001121105110213102000101011
Stockoceros onusrosagris     0011000000120101012112112113-----1-011001120105110213122100101011
Giraffa camelopardalis       0111000200130120011110000311----1--111001101004110022021010010311
Ampelomeryx ginsburgi        001101011213001122?0?0000411----1--1110211000111000??????????????
Muntiacus muntiac            01110001001200011210100011011111---001111101013110112002101101111
Cervus elaphus               01110001001200212120100011011111---001131121013111113002101101111
Capreolus capreolus          00010001021200101220100011011111---001001111004111112102101101111
Procervulus dichotomus       010100010012002011?0?20111001000---10?12100001110110?00????10??1?
Moschus moschiferus          10010002111300101111121002020---000111021121102013211001111101011
Micromeryx flourensianus     100100021213010022?1011002020---000111?21021102101120001101101011
Eotragus clavatus            010100021213001022?0?01?????------1????011210131112????30000???11
Eudorcas rufifrons           0111000200130100221012100212------1011101121013113211113000001011
Boselaphus tragocamelus      1101000111130100220111000212------101110112101311311??03000001011
Amphitragulus elegans        011101010212002121??100011010---0001000210110131012????10101???1?
Namacerus gariepensis        ?????????????????????110?201------1111101121011113212011000001011

paup> cstatus;

Character-status summary:
  Current optimality criterion = parsimony
  No characters are excluded
  Of 65 total characters:
    54 characters are of type 'unord'
    11 characters are of type 'irrev.up'
    All characters have equal weight
    4 characters are parsimony-uninformative
    Number of parsimony-informative characters = 61

paup> tstatus;

Taxon-status summary:
   Original data matrix contains 19 taxa
   No taxa have been deleted
   Designated outgroup taxa:
      Hyemoschus aquaticus, Dorcatherium crassum

paup> showConstr;

Constraint-tree "molecular_and_Provervulus" (backbone):

/------------------------------------------------------------------------------------------------------------------------------------------------------------------------------------------------------------------------------------- Hyemoschus aquaticus
|
|                                /---------------------------------------------------------------------------------------------------------------------------------------------------------------------------------------------------- Antilocapra americana
|                                |
|                                |                               /-------------------------------------------------------------------------------------------------------------------------------------------------------------------- Giraffa camelopardalis
\--------------------------------+                               |
                                 |                               |                                                                                                                                  /--------------------------------- Muntiacus muntiac
                                 |                               |                                                                                                  /-------------------------------+
                                 \-------------------------------+                                                                                                  |                               \--------------------------------- Cervus elaphus
                                                                 |                                                                 /--------------------------------+
                                                                 |                                /--------------------------------+                                \----------------------------------------------------------------- Capreolus capreolus
                                                                 |                                |                                |
                                                                 |                                |                                \-------------------------------------------------------------------------------------------------- Procervulus dichotomus
                                                                 \--------------------------------+
                                                                                                  |                                                                 /----------------------------------------------------------------- Moschus moschiferus
                                                                                                  |                                                                 |
                                                                                                  \-----------------------------------------------------------------+                               /--------------------------------- Eudorcas rufifrons
                                                                                                                                                                    \-------------------------------+
                                                                                                                                                                                                    \--------------------------------- Boselaphus tragocamelus

paup> bandb;

Branch-and-bound search settings:
  Optimality criterion = parsimony
    Character-status summary:
      Of 65 total characters:
        54 characters are of type 'unord'
        11 characters are of type 'irrev.up'
        All characters have equal weight
        4 characters are parsimony-uninformative
        Number of parsimony-informative characters = 61
    Gaps are treated as "missing"
  Initial upper bound: unknown (compute heuristically)
  Addition sequence: furthest
  Initial 'Maxtrees' setting = 100
  Branches collapsed (creating polytomies) if maximum branch length is zero
  'MulTrees' option in effect
  Keeping only trees compatible with constraint-tree "molecular_and_Provervulus"
  Ancestor "standard" included in analysis
  Trees are rooted

Branch-and-bound search completed:
  Score of best tree found = 230
  Number of trees retained = 39
  Time used = 39.23 sec (CPU time = 39.17 sec)

paup> contree;

Strict consensus of 39 trees:

                                             /------------------------------------------------------------------------------------------------------------------------------------------------------------------------------------ Hyemoschus aquaticus
                                             |
                                             +------------------------------------------------------------------------------------------------------------------------------------------------------------------------------------ Dorcatherium crassum
                                             |
                                             |                                            /--------------------------------------------------------------------------------------------------------------------------------------- Dremotherium feignouxi
                                             |                                            |
                                             |                                            +--------------------------------------------------------------------------------------------------------------------------------------- Amphimoschus ponteleviensis
                                             |                                            |
                                             |                                            |                                                                                         /--------------------------------------------- Antilocapra americana
                                             |                                            +-----------------------------------------------------------------------------------------+
---------------------------------------------+                                            |                                                                                         \--------------------------------------------- Stockoceros onusrosagris
                                             |                                            |
                                             |                                            +--------------------------------------------------------------------------------------------------------------------------------------- Giraffa camelopardalis
                                             |                                            |
                                             |                                            +--------------------------------------------------------------------------------------------------------------------------------------- Ampelomeryx ginsburgi
                                             |                                            |
                                             |                                            |                                                                                         /--------------------------------------------- Muntiacus muntiac
                                             |                                            +-----------------------------------------------------------------------------------------+
                                             |                                            |                                                                                         \--------------------------------------------- Cervus elaphus
                                             |                                            |
                                             \--------------------------------------------+--------------------------------------------------------------------------------------------------------------------------------------- Capreolus capreolus
                                                                                          |
                                                                                          +--------------------------------------------------------------------------------------------------------------------------------------- Procervulus dichotomus
                                                                                          |
                                                                                          |                                                                                         /--------------------------------------------- Moschus moschiferus
                                                                                          |                                            /--------------------------------------------+
                                                                                          |                                            |                                            \--------------------------------------------- Micromeryx flourensianus
                                                                                          |                                            |
                                                                                          |                                            +------------------------------------------------------------------------------------------ Eotragus clavatus
                                                                                          |                                            |
                                                                                          +--------------------------------------------+------------------------------------------------------------------------------------------ Eudorcas rufifrons
                                                                                          |                                            |
                                                                                          |                                            +------------------------------------------------------------------------------------------ Boselaphus tragocamelus
                                                                                          |                                            |
                                                                                          |                                            \------------------------------------------------------------------------------------------ Namacerus gariepensis
                                                                                          |
                                                                                          \--------------------------------------------------------------------------------------------------------------------------------------- Amphitragulus elegans

50% Majority-rule consensus of 39 trees

                            /------------------------------------------------------------------------------------------------------------------------------------------------------------------------------------------------- Hyemoschus aquaticus(1)
                            |
                            +------------------------------------------------------------------------------------------------------------------------------------------------------------------------------------------------- Dorcatherium crassum(2)
                            |
                            |                                                                                                                                                                    /---------------------------- Dremotherium feignouxi(3)
                            |                                                      /-----------------------------------------------------69------------------------------------------------------+
                            |                                                      |                                                                                                             \---------------------------- Ampelomeryx ginsburgi(8)
                            |                                                      |
                            |                                                      |                                                                                  /------------------------------------------------------- Amphimoschus ponteleviensis(4)
                            |                                                      |                                                                                  |
                            |                                                      +----------------------------------------92----------------------------------------+                          /---------------------------- Antilocapra americana(5)
                            |                                                      |                                                                                  \-----------100------------+
                            |                                                      |                                                                                                             \---------------------------- Stockoceros onusrosagris(6)
----------------------------+                                                      |
                            |                                                      +------------------------------------------------------------------------------------------------------------------------------------------ Giraffa camelopardalis(7)
                            |                                                      |
                            |                                                      |                                                                                                             /---------------------------- Muntiacus muntiac(9)
                            |                          /------------69-------------+                                                                                  /-----------100------------+
                            |                          |                           |                                                                                  |                          \---------------------------- Cervus elaphus(10)
                            |                          |                           |                                                      /------------92-------------+
                            |                          |                           +--------------------------92--------------------------+                           \------------------------------------------------------- Capreolus capreolus(11)
                            |                          |                           |                                                      |
                            |                          |                           |                                                      \----------------------------------------------------------------------------------- Procervulus dichotomus(12)
                            |                          |                           |
                            |                          |                           |                                                                                                             /---------------------------- Moschus moschiferus(13)
                            |                          |                           |                           /---------------------------------------100---------------------------------------+
                            \-----------100------------+                           |                           |                                                                                 \---------------------------- Micromeryx flourensianus(14)
                                                       |                           |                           |
                                                       |                           \------------100------------+                                                      /------------------------------------------------------- Eotragus clavatus(15)
                                                       |                                                       |                                                      |
                                                       |                                                       |                          /------------69-------------+                          /---------------------------- Eudorcas rufifrons(16)
                                                       |                                                       |                          |                           \------------69------------+
                                                       |                                                       \------------77------------+                                                      \---------------------------- Boselaphus tragocamelus(17)
                                                       |                                                                                  |
                                                       |                                                                                  \----------------------------------------------------------------------------------- Namacerus gariepensis(19)
                                                       |
                                                       \---------------------------------------------------------------------------------------------------------------------------------------------------------------------- Amphitragulus elegans(18)

Groups found in one or more trees and frequency of occurrence:

         1        1
1234567890123456789          Freq        %
------------------------------------------
............**.....            39  100.00%
............*****.*            39  100.00%
........**.........            39  100.00%
....**.............            39  100.00%
..*****************            39  100.00%
........***........            36   92.31%
........****.......            36   92.31%
...***.............            36   92.31%
..............***.*            30   76.92%
...............**..            27   69.23%
..*....*...........            27   69.23%
..***************.*            27   69.23%
..............***..            27   69.23%
........*********.*            18   46.15%
......*.*********.*            18   46.15%
...****.*********.*            18   46.15%
*.*****************            13   33.33%
**.................            13   33.33%
.******************            13   33.33%
..............**...            12   30.77%
...............**.*             9   23.08%
......**...........             9   23.08%
..*..............*.             9   23.08%
..*.....****.....*.             9   23.08%
..*.....***********             9   23.08%
..*...*************             9   23.08%
..*....*****.......             9   23.08%
..*....**********.*             9   23.08%
..*...***********.*             9   23.08%
............*****..             6   15.38%
............**.**..             3    7.69%
............**.**.*             3    7.69%
.......*....*****.*             3    7.69%
...*....**.........             3    7.69%
...*....***........             3    7.69%
..**....***........             3    7.69%
..**....***......*.             3    7.69%
..**....****.....*.             3    7.69%
..**...************             3    7.69%
..**..*************             3    7.69%
