# Supplementary material for: Reassessment of the enigmatic ruminant Miocene genus Amphimoschus Bourgeois, 1873 (Mammalia, Artiodactyla, Pecora)
Source: PLoS One. 2021 Jan 29;16(1):e0244661. doi: 10.1371/journal.pone.0244661 (PMC7846017; doi:10.1371/journal.pone.0244661)
Supplement: S1 Data — (ZIP) [file pone.0244661.s001.zip › R1_Supplementary data 1/Description_majRule50_39MPT.txt]

P A U P *
Version 4.0a (build 168) for 32-bit Microsoft Windows (built on Aug  2 2020 at 04:34:32)
Mon Sep 14 12:01:29 2020

        -----------------------------NOTICE-----------------------------
          This is a test version that is still changing rapidly.
          It will expire on 1 Feb 2021.

          Please report bugs to dave@phylosolutions.com
        ----------------------------------------------------------------

Running on Intel(R) Xeon(R) CPU E5-1607 v2 @ 3.00GHz
    4 CPU cores on 1 socket
    Executable built for IA-32 architecture (64-bit word length)
    SSE vectorization enabled
    SSSE3 instructions supported
    Multithreading enabled using Pthreads

Processing of file "Matrix_Amphimoschus_V6_paup_greg_Procervulus.NEX" begins...

Data matrix has 19 taxa, 65 characters
Valid character-state symbols: 012345
Missing data identified by '?'
Gaps identified by '-'

Character types changed:
  Of 65 total characters:
    All characters are of type 'unord'
    All characters have equal weight

*** Skipping "MESQUITECHARMODELS" block

1 tree read from TREES block; time used = 0.00 sec (CPU time = 0.00 sec)

Note: Input trees are rooted but current criterion and/or option settings would specify unrooted trees.  (You can deroot the trees using the 'derootTrees' command.)
'Parameters: Trees obtained from file matrix_final_mol+Procervulus_enforced.tre^n39 trees.'

39 trees read from TREES block; time used = 0.00 sec (CPU time = 0.00 sec)

Note: Input trees are rooted but current criterion and/or option settings would specify unrooted trees.  (You can deroot the trees using the 'derootTrees' command.)

*** Skipping "MESQUITE" block

Processing of input file "Matrix_Amphimoschus_V6_paup_greg_Procervulus.NEX" completed.

Character types changed:
  Of 65 total characters:
    54 characters are of type 'unord'
    11 characters are of type 'irrev.up'
    All characters have equal weight

paup> ctype Irrev.Up:12 29-35 44-45 64;

paup> outgroup 1-2;

Outgroup status changed:
  2 taxa transferred to outgroup
  Total number of taxa now in outgroup = 2
  Number of ingroup taxa = 17

paup> cstatus;

Character-status summary:
  Current optimality criterion = parsimony
  No characters are excluded
  Of 65 total characters:
    54 characters are of type 'unord'
    11 characters are of type 'irrev.up'
    All characters have equal weight
    4 characters are parsimony-uninformative
    Number of parsimony-informative characters = 61

paup> tstatus;

Taxon-status summary:
   Original data matrix contains 19 taxa
   No taxa have been deleted
   Designated outgroup taxa:
      Hyemoschus aquaticus, Dorcatherium crassum

paup> loadConstr file='Matrix_Amphimoschus_V6_paup_greg_Procervulus.NEX' asBackbone;

1 constraint-tree definition(s) loaded from file "C:\TNT - Phylogeny\ms_Amphimoschus\Matrix_Amphimoschus_V6_paup_greg_Procervulus.NEX"

paup> showConstr;

Constraint-tree "molecular_and_Provervulus" (backbone):

/------------------------------------------------------------------------------------------------------------------------------------------------------------------------------------------------------------------------------------- Hyemoschus aquaticus
|
|                                /---------------------------------------------------------------------------------------------------------------------------------------------------------------------------------------------------- Antilocapra americana
|                                |
|                                |                               /-------------------------------------------------------------------------------------------------------------------------------------------------------------------- Giraffa camelopardalis
\--------------------------------+                               |
                                 |                               |                                                                                                                                  /--------------------------------- Muntiacus muntiac
                                 |                               |                                                                                                  /-------------------------------+
                                 \-------------------------------+                                                                                                  |                               \--------------------------------- Cervus elaphus
                                                                 |                                                                 /--------------------------------+
                                                                 |                                /--------------------------------+                                \----------------------------------------------------------------- Capreolus capreolus
                                                                 |                                |                                |
                                                                 |                                |                                \-------------------------------------------------------------------------------------------------- Procervulus dichotomus
                                                                 \--------------------------------+
                                                                                                  |                                                                 /----------------------------------------------------------------- Moschus moschiferus
                                                                                                  |                                                                 |
                                                                                                  \-----------------------------------------------------------------+                               /--------------------------------- Eudorcas rufifrons
                                                                                                                                                                    \-------------------------------+
                                                                                                                                                                                                    \--------------------------------- Boselaphus tragocamelus

paup> hsearch enforce;

Heuristic search settings:
  Optimality criterion = parsimony
    Character-status summary:
      Of 65 total characters:
        54 characters are of type 'unord'
        11 characters are of type 'irrev.up'
        All characters have equal weight
        4 characters are parsimony-uninformative
        Number of parsimony-informative characters = 61
    Gaps are treated as "missing"
  Starting tree(s) obtained via stepwise addition
    Addition sequence: random
    Number of replicates = 1000
    Starting seed = generated automatically
    Number of trees held at each step = 1
  Branch-swapping algorithm: tree-bisection-reconnection (TBR) with reconnection limit = 8
    Steepest descent option not in effect
  Initial 'Maxtrees' setting = 100
  Branches collapsed (creating polytomies) if maximum branch length is zero
  'MulTrees' option in effect
  Keeping only trees compatible with constraint-tree "molecular_and_Provervulus"
  Ancestor "standard" included in analysis
  Trees are rooted

Maxtrees reset to 10000

Heuristic search completed
  Total number of rearrangements tried = 2980803
  Score of best tree(s) found = 230
  Number of trees retained = 39
  Time used = 26.85 sec (CPU time = 14.29 sec)

Tree-island profile:
                     First      Last                        First    Times
Island      Size      tree      tree           Score    replicate      hit
--------------------------------------------------------------------------
     1         3        37        39             230           12      79
     2         9        28        36             230            2     191
     3        27         1        27             230            1     730

paup> contree / majRule treeFile='C:\TNT - Phylogeny\ms_Amphimoschus\consensus.tre';

Strict consensus of 39 trees:

                                             /------------------------------------------------------------------------------------------------------------------------------------------------------------------------------------ Hyemoschus aquaticus
                                             |
                                             +------------------------------------------------------------------------------------------------------------------------------------------------------------------------------------ Dorcatherium crassum
                                             |
                                             |                                            /--------------------------------------------------------------------------------------------------------------------------------------- Dremotherium feignouxi
                                             |                                            |
                                             |                                            +--------------------------------------------------------------------------------------------------------------------------------------- Amphimoschus ponteleviensis
                                             |                                            |
                                             |                                            |                                                                                         /--------------------------------------------- Antilocapra americana
                                             |                                            +-----------------------------------------------------------------------------------------+
---------------------------------------------+                                            |                                                                                         \--------------------------------------------- Stockoceros onusrosagris
                                             |                                            |
                                             |                                            +--------------------------------------------------------------------------------------------------------------------------------------- Giraffa camelopardalis
                                             |                                            |
                                             |                                            +--------------------------------------------------------------------------------------------------------------------------------------- Ampelomeryx ginsburgi
                                             |                                            |
                                             |                                            |                                                                                         /--------------------------------------------- Muntiacus muntiac
                                             |                                            +-----------------------------------------------------------------------------------------+
                                             |                                            |                                                                                         \--------------------------------------------- Cervus elaphus
                                             |                                            |
                                             \--------------------------------------------+--------------------------------------------------------------------------------------------------------------------------------------- Capreolus capreolus
                                                                                          |
                                                                                          +--------------------------------------------------------------------------------------------------------------------------------------- Procervulus dichotomus
                                                                                          |
                                                                                          |                                                                                         /--------------------------------------------- Moschus moschiferus
                                                                                          |                                            /--------------------------------------------+
                                                                                          |                                            |                                            \--------------------------------------------- Micromeryx flourensianus
                                                                                          |                                            |
                                                                                          |                                            +------------------------------------------------------------------------------------------ Eotragus clavatus
                                                                                          |                                            |
                                                                                          +--------------------------------------------+------------------------------------------------------------------------------------------ Eudorcas rufifrons
                                                                                          |                                            |
                                                                                          |                                            +------------------------------------------------------------------------------------------ Boselaphus tragocamelus
                                                                                          |                                            |
                                                                                          |                                            \------------------------------------------------------------------------------------------ Namacerus gariepensis
                                                                                          |
                                                                                          \--------------------------------------------------------------------------------------------------------------------------------------- Amphitragulus elegans

50% Majority-rule consensus of 39 trees

                            /------------------------------------------------------------------------------------------------------------------------------------------------------------------------------------------------- Hyemoschus aquaticus(1)
                            |
                            +------------------------------------------------------------------------------------------------------------------------------------------------------------------------------------------------- Dorcatherium crassum(2)
                            |
                            |                                                                                                                                                                    /---------------------------- Dremotherium feignouxi(3)
                            |                                                      /-----------------------------------------------------69------------------------------------------------------+
                            |                                                      |                                                                                                             \---------------------------- Ampelomeryx ginsburgi(8)
                            |                                                      |
                            |                                                      |                                                                                  /------------------------------------------------------- Amphimoschus ponteleviensis(4)
                            |                                                      |                                                                                  |
                            |                                                      +----------------------------------------92----------------------------------------+                          /---------------------------- Antilocapra americana(5)
                            |                                                      |                                                                                  \-----------100------------+
                            |                                                      |                                                                                                             \---------------------------- Stockoceros onusrosagris(6)
----------------------------+                                                      |
                            |                                                      +------------------------------------------------------------------------------------------------------------------------------------------ Giraffa camelopardalis(7)
                            |                                                      |
                            |                                                      |                                                                                                             /---------------------------- Muntiacus muntiac(9)
                            |                          /------------69-------------+                                                                                  /-----------100------------+
                            |                          |                           |                                                                                  |                          \---------------------------- Cervus elaphus(10)
                            |                          |                           |                                                      /------------92-------------+
                            |                          |                           +--------------------------92--------------------------+                           \------------------------------------------------------- Capreolus capreolus(11)
                            |                          |                           |                                                      |
                            |                          |                           |                                                      \----------------------------------------------------------------------------------- Procervulus dichotomus(12)
                            |                          |                           |
                            |                          |                           |                                                                                                             /---------------------------- Moschus moschiferus(13)
                            |                          |                           |                           /---------------------------------------100---------------------------------------+
                            \-----------100------------+                           |                           |                                                                                 \---------------------------- Micromeryx flourensianus(14)
                                                       |                           |                           |
                                                       |                           \------------100------------+                                                      /------------------------------------------------------- Eotragus clavatus(15)
                                                       |                                                       |                                                      |
                                                       |                                                       |                          /------------69-------------+                          /---------------------------- Eudorcas rufifrons(16)
                                                       |                                                       |                          |                           \------------69------------+
                                                       |                                                       \------------77------------+                                                      \---------------------------- Boselaphus tragocamelus(17)
                                                       |                                                                                  |
                                                       |                                                                                  \----------------------------------------------------------------------------------- Namacerus gariepensis(19)
                                                       |
                                                       \---------------------------------------------------------------------------------------------------------------------------------------------------------------------- Amphitragulus elegans(18)

Groups found in one or more trees and frequency of occurrence:

         1        1
1234567890123456789          Freq        %
------------------------------------------
............**.....            39  100.00%
............*****.*            39  100.00%
........**.........            39  100.00%
....**.............            39  100.00%
..*****************            39  100.00%
........***........            36   92.31%
........****.......            36   92.31%
...***.............            36   92.31%
..............***.*            30   76.92%
...............**..            27   69.23%
..............***..            27   69.23%
..*....*...........            27   69.23%
..***************.*            27   69.23%
........*********.*            18   46.15%
......*.*********.*            18   46.15%
...****.*********.*            18   46.15%
.******************            13   33.33%
*.*****************            13   33.33%
**.................            13   33.33%
..............**...            12   30.77%
..*....*****.......             9   23.08%
..*....**********.*             9   23.08%
..*...***********.*             9   23.08%
...............**.*             9   23.08%
......**...........             9   23.08%
..*..............*.             9   23.08%
..*.....****.....*.             9   23.08%
..*.....***********             9   23.08%
..*...*************             9   23.08%
............*****..             6   15.38%
............**.**..             3    7.69%
............**.**.*             3    7.69%
.......*....*****.*             3    7.69%
...*....**.........             3    7.69%
...*....***........             3    7.69%
..**....***........             3    7.69%
..**....***......*.             3    7.69%
..**....****.....*.             3    7.69%
..**...************             3    7.69%
..**..*************             3    7.69%

Consensus tree(s) written to treefile: C:\TNT - Phylogeny\ms_Amphimoschus\consensus.tre

Processing of file "consensus.tre" begins...

2 trees read from TREES block; time used = 0.02 sec (CPU time = 0.02 sec)

Processing of input file "consensus.tre" completed.

paup> describeTrees 2 / xout=internal apoList chgList diagnose;

Tree description:

  Optimality criterion = parsimony
    Character-status summary:
      Of 65 total characters:
        54 characters are of type 'unord'
        11 characters are of type 'irrev.up'
        All characters have equal weight
        4 characters are parsimony-uninformative
        Number of parsimony-informative characters = 61
    Gaps are treated as "missing"
    Character-state optimization: Accelerated transformation (ACCTRAN)
                                  AncStates = "standard"

Tree 2 ("MajRule"):

Reconstructed states for internal nodes:

                                      1         2         3         4         5         6    6
Node                         12345678901234567890123456789012345678901234567890123456789012345
----------------------------------------------------------------------------------------------
20                           00110101001200112210100001010000000111021100011101112001000101111
21                           00110002001200010121121021130000010011001120105110213102000101011
22                           00110002001200012221100001100000000011021120113111113102000101011
23                           01110001001200211220100011011111000001111101013111112002101101111
24                           01010001001200201220100011011111000001101101013111112002101101111
25                           01010001001200201220100011011000000101121100013111112002101101111
26                           10010002111300002211111002020000000111021121102113211001101101011
27                           01010002111301002210111002120000001011101121013113211113000001011
28                           01010002111300002210111002120000001011101121013113211113000001011
29                           01010002111300002210111002020000001111101121013113211011000001011
30                           01010002111300002211111002020000000111021121013113211001000101011
31                           01110002001200202211100001010000000111021100013111112001000101011
32                           01110101001200202111100001010000000100021000013101212001000101011
33                           00101110002110201311100000000000000100010000010001200000100000000

Tree length = 237
Consistency index (CI) = 0.4051
Homoplasy index (HI) = 0.5949
CI excluding uninformative characters = 0.3948
HI excluding uninformative characters = 0.6052
Retention index (RI) = 0.5538
Rescaled consistency index (RC) = 0.2243

                            /----------------------------------------------------------------------------------------------------------------------------------------------------------------------------------------------------- Hyemoschus aquaticus
                            |
                            +----------------------------------------------------------------------------------------------------------------------------------------------------------------------------------------------------- Dorcatherium crassum
                            |
                            |                                                                                                                                                                        /---------------------------- Dremotherium feignouxi
                            |                                                       /---------------------------------------------------------------------------------------------------------------20
                            |                                                       |                                                                                                                \---------------------------- Ampelomeryx ginsburgi
                            |                                                       |
                            |                                                       |                                                                                    /-------------------------------------------------------- Amphimoschus ponteleviensis
                            |                                                       |                                                                                    |
                            |                                                       +-----------------------------------------------------------------------------------22                           /---------------------------- Antilocapra americana
                            |                                                       |                                                                                    \--------------------------21
                            |                                                       |                                                                                                                \---------------------------- Stockoceros onusrosagris
---------------------------33                                                       |
                            |                                                       +--------------------------------------------------------------------------------------------------------------------------------------------- Giraffa camelopardalis
                            |                                                       |
                            |                                                       |                                                                                                                /---------------------------- Muntiacus muntiac
                            |                           /--------------------------31                                                                                    /--------------------------23
                            |                           |                           |                                                                                    |                           \---------------------------- Cervus elaphus
                            |                           |                           |                                                        /--------------------------24
                            |                           |                           +-------------------------------------------------------25                           \-------------------------------------------------------- Capreolus capreolus
                            |                           |                           |                                                        |
                            |                           |                           |                                                        \------------------------------------------------------------------------------------ Procervulus dichotomus
                            |                           |                           |
                            |                           |                           |                                                                                                                /---------------------------- Moschus moschiferus
                            |                           |                           |                            /----------------------------------------------------------------------------------26
                            \--------------------------32                           |                            |                                                                                   \---------------------------- Micromeryx flourensianus
                                                        |                           |                            |
                                                        |                           \---------------------------30                                                       /-------------------------------------------------------- Eotragus clavatus
                                                        |                                                        |                                                       |
                                                        |                                                        |                           /--------------------------28                           /---------------------------- Eudorcas rufifrons
                                                        |                                                        |                           |                           \--------------------------27
                                                        |                                                        \--------------------------29                                                       \---------------------------- Boselaphus tragocamelus
                                                        |                                                                                    |
                                                        |                                                                                    \------------------------------------------------------------------------------------ Namacerus gariepensis
                                                        |
                                                        \------------------------------------------------------------------------------------------------------------------------------------------------------------------------- Amphitragulus elegans

Character change lists:

Character    CI  Steps            Changes
---------------------------------------------------------------------
1         0.250      1    node_20 0 ==> 1 Dremotherium feignouxi
                     1    node_21 0 ==> 1 Antilocapra americana
                     1    node_30 0 ==> 1 node_26
                     1    node_27 0 ==> 1 Boselaphus tragocamelus
2         0.167      1    node_33 0 --> 1 node_32
                     1    node_31 1 --> 0 node_20
                     1    node_31 1 --> 0 node_22
                     1    node_21 0 --> 1 Antilocapra americana
                     1    node_24 1 --> 0 Capreolus capreolus
                     1    node_30 1 --> 0 node_26
3         0.167      1    node_20 1 ==> 0 Dremotherium feignouxi
                     1    node_21 1 ==> 0 Antilocapra americana
                     1    node_31 1 --> 0 node_25
                     1    node_24 0 --> 1 node_23
                     1    node_31 1 ==> 0 node_30
                     1    node_27 0 ==> 1 Eudorcas rufifrons
4         1.000      1    node_33 0 ==> 1 node_32
5         1.000      1    node_33 1 ==> 0 node_32
6         0.500      1    node_32 1 ==> 0 node_31
                     1    node_31 0 ==> 1 node_20
7         1.000      1    node_33 1 ==> 0 node_32
8         0.333      1    node_33 0 --> 1 node_32
                     1    node_32 1 --> 2 node_31
                     1    node_31 2 --> 1 node_20
                     1    node_21 2 ==> 0 Stockoceros onusrosagris
                     1    node_31 2 --> 1 node_25
                     1    node_27 2 ==> 1 Boselaphus tragocamelus
9         0.200      1    node_33 0 ==> 1 Dorcatherium crassum
                     1    node_20 0 ==> 1 Ampelomeryx ginsburgi
                     1    node_21 0 ==> 1 Antilocapra americana
                     1    node_31 0 ==> 1 node_30
                     1    node_27 1 ==> 0 Eudorcas rufifrons
10        0.222      1    node_33 0 ==> 1 Dorcatherium crassum
                     1    node_20 0 ==> 2 Ampelomeryx ginsburgi
                     1    node_21 0 ==> 2 Antilocapra americana
                     1    node_24 0 ==> 2 Capreolus capreolus
                     1    node_31 0 --> 1 node_30
                     1    node_26 1 --> 2 Micromeryx flourensianus
                     1    node_28 1 --> 2 Eotragus clavatus
                     1    node_27 1 --> 0 Eudorcas rufifrons
                     1    node_32 0 ==> 2 Amphitragulus elegans
11        1.000      1    node_33 2 ==> 1 node_32
12        0.500      1    node_33 1 ==> 2 node_32
                     1    node_20 2 ==> 3 Ampelomeryx ginsburgi
                     1    node_31 2 ==> 3 Giraffa camelopardalis
                     1    node_31 2 ==> 3 node_30
13        1.000      1    node_33 1 ==> 0 node_32
14        0.250      1    node_21 0 ==> 1 Stockoceros onusrosagris
                     1    node_31 0 ==> 1 Giraffa camelopardalis
                     1    node_26 0 ==> 1 Micromeryx flourensianus
                     1    node_28 0 ==> 1 node_27
15        0.222      1    node_33 2 ==> 1 Hyemoschus aquaticus
                     1    node_31 2 ==> 1 node_20
                     1    node_31 2 --> 0 node_22
                     1    node_21 0 --> 2 Antilocapra americana
                     1    node_23 2 ==> 0 Muntiacus muntiac
                     1    node_24 2 ==> 1 Capreolus capreolus
                     1    node_31 2 ==> 0 node_30
                     1    node_26 0 --> 1 Moschus moschiferus
                     1    node_28 0 --> 1 Eotragus clavatus
16        0.250      1    node_31 0 ==> 1 node_20
                     1    node_31 0 ==> 1 node_22
                     1    node_24 0 ==> 1 node_23
                     1    node_32 0 ==> 1 Amphitragulus elegans
17        0.333      1    node_33 1 ==> 2 node_32
                     1    node_22 2 ==> 0 node_21
                     1    node_31 2 ==> 0 Giraffa camelopardalis
                     1    node_31 2 ==> 1 node_25
                     1    node_23 1 ==> 2 Cervus elaphus
                     1    node_26 2 ==> 1 Moschus moschiferus
18        0.286      1    node_33 3 --> 1 node_32
                     1    node_32 1 --> 2 node_31
                     1    node_22 2 --> 1 node_21
                     1    node_31 2 --> 1 Giraffa camelopardalis
                     1    node_23 2 --> 1 Cervus elaphus
                     1    node_25 2 --> 1 Procervulus dichotomus
                     1    node_26 2 --> 1 Moschus moschiferus
19        0.400      1    node_33 1 ==> 0 Dorcatherium crassum
                     1    node_31 1 --> 2 node_22
                     1    node_31 1 --> 2 node_25
                     1    node_23 2 --> 1 Muntiacus muntiac
                     1    node_27 1 ==> 0 Boselaphus tragocamelus
20        0.250      1    node_31 1 ==> 0 node_20
                     1    node_31 1 ==> 0 node_25
                     1    node_30 1 --> 0 node_29
                     1    node_27 0 --> 1 Boselaphus tragocamelus
21        0.500      1    node_22 1 ==> 0 Amphimoschus ponteleviensis
                     1    node_26 1 ==> 0 Micromeryx flourensianus
22        0.286      1    node_20 0 ==> 2 Dremotherium feignouxi
                     1    node_22 0 ==> 2 node_21
                     1    node_25 0 ==> 2 Procervulus dichotomus
                     1    node_31 0 ==> 1 node_30
                     1    node_26 1 ==> 2 Moschus moschiferus
                     1    node_28 1 ==> 0 Eotragus clavatus
                     1    node_27 1 ==> 2 Eudorcas rufifrons
23        0.333      1    node_22 0 ==> 1 node_21
                     1    node_31 0 ==> 1 node_30
                     1    node_27 1 ==> 0 Boselaphus tragocamelus
24        0.333      1    node_33 0 --> 1 Hyemoschus aquaticus
                     1    node_21 0 ==> 1 Stockoceros onusrosagris
                     1    node_25 0 ==> 1 Procervulus dichotomus
25        0.667      1    node_22 0 ==> 2 node_21
                     1    node_31 0 ==> 1 node_25
                     1    node_32 0 ==> 1 Amphitragulus elegans
26        1.000      1    node_33 0 --> 1 node_32
                     1    node_20 1 ==> 4 Ampelomeryx ginsburgi
                     1    node_31 1 ==> 3 Giraffa camelopardalis
                     1    node_31 1 ==> 2 node_30
27        0.250      1    node_20 0 ==> 1 Ampelomeryx ginsburgi
                     1    node_31 0 ==> 1 node_22
                     1    node_31 0 ==> 1 Giraffa camelopardalis
                     1    node_29 0 --> 1 node_28
28        0.500      1    node_33 0 --> 1 node_32
                     1    node_31 1 --> 0 node_22
                     1    node_22 0 --> 3 node_21
                     1    node_25 1 ==> 0 Procervulus dichotomus
                     1    node_31 1 --> 2 node_30
                     1    node_29 2 --> 1 Namacerus gariepensis
29        1.000      1    node_31 0 ==> 1 node_25
30        1.000      1    node_25 0 ==> 1 node_24
31        1.000      1    node_25 0 ==> 1 node_24
32        1.000      1    node_25 0 ==> 1 node_24
33        0.500      1    node_20 0 ==> 1 Ampelomeryx ginsburgi
                     1    node_31 0 ==> 1 Giraffa camelopardalis
34        1.000      1    node_22 0 ==> 1 node_21
35        1.000      1    node_30 0 ==> 1 node_29
36        0.333      1    node_31 1 ==> 0 node_22
                     1    node_25 1 ==> 0 node_24
                     1    node_29 1 --> 0 node_28
37        0.500      1    node_32 0 ==> 1 node_31
                     1    node_31 1 ==> 0 node_25
38        1.000      1    node_32 0 ==> 1 node_31
39        0.400      1    node_33 0 --> 2 Hyemoschus aquaticus
                     1    node_22 0 ==> 1 Amphimoschus ponteleviensis
                     1    node_31 0 --> 1 node_25
                     1    node_24 1 --> 0 Capreolus capreolus
                     1    node_30 0 ==> 1 node_29
40        0.429      1    node_33 1 ==> 2 node_32
                     1    node_22 2 ==> 0 node_21
                     1    node_31 2 ==> 0 Giraffa camelopardalis
                     1    node_25 2 --> 0 node_24
                     1    node_24 0 --> 1 node_23
                     1    node_23 1 --> 3 Cervus elaphus
                     1    node_30 2 ==> 0 node_29
41        1.000      1    node_33 0 ==> 1 node_32
42        0.333      1    node_32 0 ==> 1 node_31
                     1    node_25 1 ==> 0 Procervulus dichotomus
                     1    node_26 1 ==> 0 Micromeryx flourensianus
43        0.333      1    node_20 0 ==> 1 Dremotherium feignouxi
                     1    node_31 0 ==> 2 node_22
                     1    node_23 0 ==> 2 Cervus elaphus
                     1    node_24 0 ==> 1 Capreolus capreolus
                     1    node_31 0 ==> 2 node_30
                     1    node_32 0 ==> 1 Amphitragulus elegans
44        0.143      1    node_20 0 ==> 1 Dremotherium feignouxi
                     1    node_22 0 ==> 1 Amphimoschus ponteleviensis
                     1    node_21 0 ==> 1 Antilocapra americana
                     1    node_31 0 ==> 1 Giraffa camelopardalis
                     1    node_25 0 ==> 1 node_24
                     1    node_31 0 ==> 1 node_30
                     1    node_32 0 ==> 1 Amphitragulus elegans
45        0.500      1    node_31 0 ==> 1 node_22
                     1    node_30 0 ==> 1 node_26
46        0.250      1    node_22 1 ==> 0 node_21
                     1    node_31 1 ==> 0 Giraffa camelopardalis
                     1    node_24 1 ==> 0 Capreolus capreolus
                     1    node_30 1 ==> 0 node_26
47        0.625      1    node_33 0 ==> 3 node_32
                     1    node_31 3 ==> 1 node_20
                     1    node_22 3 ==> 5 node_21
                     1    node_31 3 ==> 4 Giraffa camelopardalis
                     1    node_24 3 ==> 4 Capreolus capreolus
                     1    node_25 3 ==> 1 Procervulus dichotomus
                     1    node_30 3 ==> 2 node_26
                     1    node_29 3 ==> 1 Namacerus gariepensis
48        0.500      1    node_33 0 ==> 1 node_32
                     1    node_26 1 ==> 0 Moschus moschiferus
49        0.250      1    node_32 0 ==> 1 node_31
                     1    node_31 1 ==> 0 node_20
                     1    node_25 1 ==> 0 Procervulus dichotomus
                     1    node_26 1 ==> 0 Micromeryx flourensianus
50        0.286      1    node_20 1 ==> 0 Ampelomeryx ginsburgi
                     1    node_22 1 ==> 0 node_21
                     1    node_31 1 ==> 0 Giraffa camelopardalis
                     1    node_23 1 ==> 0 Muntiacus muntiac
                     1    node_31 1 --> 3 node_30
                     1    node_26 3 --> 1 Micromeryx flourensianus
                     1    node_28 3 --> 1 Eotragus clavatus
51        0.286      1    node_32 2 --> 1 node_31
                     1    node_20 1 --> 0 Ampelomeryx ginsburgi
                     1    node_22 1 --> 2 node_21
                     1    node_31 1 ==> 0 Giraffa camelopardalis
                     1    node_31 1 --> 2 node_30
                     1    node_26 2 --> 1 Micromeryx flourensianus
                     1    node_27 2 ==> 1 Boselaphus tragocamelus
52        0.500      1    node_33 0 --> 1 node_32
                     1    node_31 1 ==> 2 Giraffa camelopardalis
                     1    node_25 1 ==> 0 Procervulus dichotomus
                     1    node_26 1 ==> 2 Micromeryx flourensianus
53        0.429      1    node_33 0 --> 3 Dorcatherium crassum
                     1    node_33 0 --> 2 node_32
                     1    node_31 2 --> 3 node_22
                     1    node_23 2 --> 3 Cervus elaphus
                     1    node_31 2 --> 1 node_30
                     1    node_26 1 --> 0 Micromeryx flourensianus
                     1    node_29 1 --> 2 Namacerus gariepensis
54        0.333      1    node_31 0 --> 1 node_22
                     1    node_24 0 ==> 1 Capreolus capreolus
                     1    node_29 0 --> 1 node_28
55        0.500      1    node_21 0 ==> 2 Stockoceros onusrosagris
                     1    node_31 0 ==> 2 Giraffa camelopardalis
                     1    node_30 0 --> 1 node_29
                     1    node_27 1 --> 0 Boselaphus tragocamelus
56        0.750      1    node_33 0 ==> 1 node_32
                     1    node_31 1 --> 2 node_22
                     1    node_31 1 --> 2 node_25
                     1    node_29 1 ==> 3 node_28
57        0.250      1    node_33 1 ==> 0 node_32
                     1    node_21 0 ==> 1 Stockoceros onusrosagris
                     1    node_31 0 --> 1 node_25
                     1    node_30 0 ==> 1 node_26
58        0.333      1    node_31 0 ==> 1 Giraffa camelopardalis
                     1    node_26 0 ==> 1 Moschus moschiferus
                     1    node_32 0 ==> 1 Amphitragulus elegans
59        0.500      1    node_31 0 --> 1 node_25
                     1    node_30 0 ==> 1 node_26
60        0.333      1    node_33 0 ==> 1 node_32
                     1    node_31 1 ==> 0 Giraffa camelopardalis
                     1    node_30 1 ==> 0 node_29
61        1.000      1    node_31 0 ==> 1 Giraffa camelopardalis
62        0.500      1    node_33 0 --> 1 node_32
                     1    node_31 1 ==> 0 Giraffa camelopardalis
63        0.667      1    node_31 0 --> 1 node_20
                     1    node_31 0 ==> 3 Giraffa camelopardalis
                     1    node_31 0 --> 1 node_25
64        1.000      1    node_33 0 ==> 1 node_32
65        1.000      1    node_33 0 --> 1 node_32

Apomorphy lists:

      Branch                            Character  Steps      CI   Change
-------------------------------------------------------------------------
node_33 --> Hyemoschus aquaticus        15             1   0.222  2 ==> 1
                                        24             1   0.333  0 --> 1
                                        39             1   0.400  0 --> 2
node_33 --> Dorcatherium crassum        9              1   0.200  0 ==> 1
                                        10             1   0.222  0 ==> 1
                                        19             1   0.400  1 ==> 0
                                        53             1   0.429  0 --> 3
node_33 --> node_32                     2              1   0.167  0 --> 1
                                        4              1   1.000  0 ==> 1
                                        5              1   1.000  1 ==> 0
                                        7              1   1.000  1 ==> 0
                                        8              1   0.333  0 --> 1
                                        11             1   1.000  2 ==> 1
                                        12             1   0.500  1 ==> 2
                                        13             1   1.000  1 ==> 0
                                        17             1   0.333  1 ==> 2
                                        18             1   0.286  3 --> 1
                                        26             1   1.000  0 --> 1
                                        28             1   0.500  0 --> 1
                                        40             1   0.429  1 ==> 2
                                        41             1   1.000  0 ==> 1
                                        47             1   0.625  0 ==> 3
                                        48             1   0.500  0 ==> 1
                                        52             1   0.500  0 --> 1
                                        53             1   0.429  0 --> 2
                                        56             1   0.750  0 ==> 1
                                        57             1   0.250  1 ==> 0
                                        60             1   0.333  0 ==> 1
                                        62             1   0.500  0 --> 1
                                        64             1   1.000  0 ==> 1
                                        65             1   1.000  0 --> 1
node_32 --> node_31                     6              1   0.500  1 ==> 0
                                        8              1   0.333  1 --> 2
                                        18             1   0.286  1 --> 2
                                        37             1   0.500  0 ==> 1
                                        38             1   1.000  0 ==> 1
                                        42             1   0.333  0 ==> 1
                                        49             1   0.250  0 ==> 1
                                        51             1   0.286  2 --> 1
node_31 --> node_20                     2              1   0.167  1 --> 0
                                        6              1   0.500  0 ==> 1
                                        8              1   0.333  2 --> 1
                                        15             1   0.222  2 ==> 1
                                        16             1   0.250  0 ==> 1
                                        20             1   0.250  1 ==> 0
                                        47             1   0.625  3 ==> 1
                                        49             1   0.250  1 ==> 0
                                        63             1   0.667  0 --> 1
node_20 --> Dremotherium feignouxi      1              1   0.250  0 ==> 1
                                        3              1   0.167  1 ==> 0
                                        22             1   0.286  0 ==> 2
                                        43             1   0.333  0 ==> 1
                                        44             1   0.143  0 ==> 1
node_20 --> Ampelomeryx ginsburgi       9              1   0.200  0 ==> 1
                                        10             1   0.222  0 ==> 2
                                        12             1   0.500  2 ==> 3
                                        26             1   1.000  1 ==> 4
                                        27             1   0.250  0 ==> 1
                                        33             1   0.500  0 ==> 1
                                        50             1   0.286  1 ==> 0
                                        51             1   0.286  1 --> 0
node_31 --> node_22                     2              1   0.167  1 --> 0
                                        15             1   0.222  2 --> 0
                                        16             1   0.250  0 ==> 1
                                        19             1   0.400  1 --> 2
                                        27             1   0.250  0 ==> 1
                                        28             1   0.500  1 --> 0
                                        36             1   0.333  1 ==> 0
                                        43             1   0.333  0 ==> 2
                                        45             1   0.500  0 ==> 1
                                        53             1   0.429  2 --> 3
                                        54             1   0.333  0 --> 1
                                        56             1   0.750  1 --> 2
node_22 --> Amphimoschus ponteleviensis 21             1   0.500  1 ==> 0
                                        39             1   0.400  0 ==> 1
                                        44             1   0.143  0 ==> 1
node_22 --> node_21                     17             1   0.333  2 ==> 0
                                        18             1   0.286  2 --> 1
                                        22             1   0.286  0 ==> 2
                                        23             1   0.333  0 ==> 1
                                        25             1   0.667  0 ==> 2
                                        28             1   0.500  0 --> 3
                                        34             1   1.000  0 ==> 1
                                        40             1   0.429  2 ==> 0
                                        46             1   0.250  1 ==> 0
                                        47             1   0.625  3 ==> 5
                                        50             1   0.286  1 ==> 0
                                        51             1   0.286  1 --> 2
node_21 --> Antilocapra americana       1              1   0.250  0 ==> 1
                                        2              1   0.167  0 --> 1
                                        3              1   0.167  1 ==> 0
                                        9              1   0.200  0 ==> 1
                                        10             1   0.222  0 ==> 2
                                        15             1   0.222  0 --> 2
                                        44             1   0.143  0 ==> 1
node_21 --> Stockoceros onusrosagris    8              1   0.333  2 ==> 0
                                        14             1   0.250  0 ==> 1
                                        24             1   0.333  0 ==> 1
                                        55             1   0.500  0 ==> 2
                                        57             1   0.250  0 ==> 1
node_31 --> Giraffa camelopardalis      12             1   0.500  2 ==> 3
                                        14             1   0.250  0 ==> 1
                                        17             1   0.333  2 ==> 0
                                        18             1   0.286  2 --> 1
                                        26             1   1.000  1 ==> 3
                                        27             1   0.250  0 ==> 1
                                        33             1   0.500  0 ==> 1
                                        40             1   0.429  2 ==> 0
                                        44             1   0.143  0 ==> 1
                                        46             1   0.250  1 ==> 0
                                        47             1   0.625  3 ==> 4
                                        50             1   0.286  1 ==> 0
                                        51             1   0.286  1 ==> 0
                                        52             1   0.500  1 ==> 2
                                        55             1   0.500  0 ==> 2
                                        58             1   0.333  0 ==> 1
                                        60             1   0.333  1 ==> 0
                                        61             1   1.000  0 ==> 1
                                        62             1   0.500  1 ==> 0
                                        63             1   0.667  0 ==> 3
node_31 --> node_25                     3              1   0.167  1 --> 0
                                        8              1   0.333  2 --> 1
                                        17             1   0.333  2 ==> 1
                                        19             1   0.400  1 --> 2
                                        20             1   0.250  1 ==> 0
                                        25             1   0.667  0 ==> 1
                                        29             1   1.000  0 ==> 1
                                        37             1   0.500  1 ==> 0
                                        39             1   0.400  0 --> 1
                                        56             1   0.750  1 --> 2
                                        57             1   0.250  0 --> 1
                                        59             1   0.500  0 --> 1
                                        63             1   0.667  0 --> 1
node_25 --> node_24                     30             1   1.000  0 ==> 1
                                        31             1   1.000  0 ==> 1
                                        32             1   1.000  0 ==> 1
                                        36             1   0.333  1 ==> 0
                                        40             1   0.429  2 --> 0
                                        44             1   0.143  0 ==> 1
node_24 --> node_23                     3              1   0.167  0 --> 1
                                        16             1   0.250  0 ==> 1
                                        40             1   0.429  0 --> 1
node_23 --> Muntiacus muntiac           15             1   0.222  2 ==> 0
                                        19             1   0.400  2 --> 1
                                        50             1   0.286  1 ==> 0
node_23 --> Cervus elaphus              17             1   0.333  1 ==> 2
                                        18             1   0.286  2 --> 1
                                        40             1   0.429  1 --> 3
                                        43             1   0.333  0 ==> 2
                                        53             1   0.429  2 --> 3
node_24 --> Capreolus capreolus         2              1   0.167  1 --> 0
                                        10             1   0.222  0 ==> 2
                                        15             1   0.222  2 ==> 1
                                        39             1   0.400  1 --> 0
                                        43             1   0.333  0 ==> 1
                                        46             1   0.250  1 ==> 0
                                        47             1   0.625  3 ==> 4
                                        54             1   0.333  0 ==> 1
node_25 --> Procervulus dichotomus      18             1   0.286  2 --> 1
                                        22             1   0.286  0 ==> 2
                                        24             1   0.333  0 ==> 1
                                        28             1   0.500  1 ==> 0
                                        42             1   0.333  1 ==> 0
                                        47             1   0.625  3 ==> 1
                                        49             1   0.250  1 ==> 0
                                        52             1   0.500  1 ==> 0
node_31 --> node_30                     3              1   0.167  1 ==> 0
                                        9              1   0.200  0 ==> 1
                                        10             1   0.222  0 --> 1
                                        12             1   0.500  2 ==> 3
                                        15             1   0.222  2 ==> 0
                                        22             1   0.286  0 ==> 1
                                        23             1   0.333  0 ==> 1
                                        26             1   1.000  1 ==> 2
                                        28             1   0.500  1 --> 2
                                        43             1   0.333  0 ==> 2
                                        44             1   0.143  0 ==> 1
                                        50             1   0.286  1 --> 3
                                        51             1   0.286  1 --> 2
                                        53             1   0.429  2 --> 1
node_30 --> node_26                     1              1   0.250  0 ==> 1
                                        2              1   0.167  1 --> 0
                                        45             1   0.500  0 ==> 1
                                        46             1   0.250  1 ==> 0
                                        47             1   0.625  3 ==> 2
                                        57             1   0.250  0 ==> 1
                                        59             1   0.500  0 ==> 1
node_26 --> Moschus moschiferus         15             1   0.222  0 --> 1
                                        17             1   0.333  2 ==> 1
                                        18             1   0.286  2 --> 1
                                        22             1   0.286  1 ==> 2
                                        48             1   0.500  1 ==> 0
                                        58             1   0.333  0 ==> 1
node_26 --> Micromeryx flourensianus    10             1   0.222  1 --> 2
                                        14             1   0.250  0 ==> 1
                                        21             1   0.500  1 ==> 0
                                        42             1   0.333  1 ==> 0
                                        49             1   0.250  1 ==> 0
                                        50             1   0.286  3 --> 1
                                        51             1   0.286  2 --> 1
                                        52             1   0.500  1 ==> 2
                                        53             1   0.429  1 --> 0
node_30 --> node_29                     20             1   0.250  1 --> 0
                                        35             1   1.000  0 ==> 1
                                        39             1   0.400  0 ==> 1
                                        40             1   0.429  2 ==> 0
                                        55             1   0.500  0 --> 1
                                        60             1   0.333  1 ==> 0
node_29 --> node_28                     27             1   0.250  0 --> 1
                                        36             1   0.333  1 --> 0
                                        54             1   0.333  0 --> 1
                                        56             1   0.750  1 ==> 3
node_28 --> Eotragus clavatus           10             1   0.222  1 --> 2
                                        15             1   0.222  0 --> 1
                                        22             1   0.286  1 ==> 0
                                        50             1   0.286  3 --> 1
node_28 --> node_27                     14             1   0.250  0 ==> 1
node_27 --> Eudorcas rufifrons          3              1   0.167  0 ==> 1
                                        9              1   0.200  1 ==> 0
                                        10             1   0.222  1 --> 0
                                        22             1   0.286  1 ==> 2
node_27 --> Boselaphus tragocamelus     1              1   0.250  0 ==> 1
                                        8              1   0.333  2 ==> 1
                                        19             1   0.400  1 ==> 0
                                        20             1   0.250  0 --> 1
                                        23             1   0.333  1 ==> 0
                                        51             1   0.286  2 ==> 1
                                        55             1   0.500  1 --> 0
node_29 --> Namacerus gariepensis       28             1   0.500  2 --> 1
                                        47             1   0.625  3 ==> 1
                                        53             1   0.429  1 --> 2
node_32 --> Amphitragulus elegans       10             1   0.222  0 ==> 2
                                        16             1   0.250  0 ==> 1
                                        25             1   0.667  0 ==> 1
                                        43             1   0.333  0 ==> 1
                                        44             1   0.143  0 ==> 1
                                        58             1   0.333  0 ==> 1

Character diagnostics:

                    Min   Tree    Max                             G-
Character  Range  steps  steps  steps     CI    RI    RC    HI   fit
--------------------------------------------------------------------
1              1      1      4      5  0.250 0.250 0.063 0.750 0.500
2              1      1      6      9  0.167 0.375 0.063 0.833 0.375
3              1      1      6      8  0.167 0.286 0.048 0.833 0.375
4              1      1      1      2  1.000 1.000 1.000 0.000 1.000
5              1      1      1      2  1.000 1.000 1.000 0.000 1.000
6              1      1      2      5  0.500 0.750 0.375 0.500 0.750
7              1      1      1      2  1.000 1.000 1.000 0.000 1.000
8              2      2      6     10  0.333 0.500 0.167 0.667 0.429
9              1      1      5      7  0.200 0.333 0.067 0.800 0.429
10             2      2      9      9  0.222 0.000 0.000 0.778 0.300
11             1      1      1      2  1.000 1.000 1.000 0.000 1.000
12             2      2      4     23  0.500 0.905 0.452 0.500 0.600
13             1      1      1      2  1.000 1.000 1.000 0.000 1.000
14             1      1      4      5  0.250 0.250 0.063 0.750 0.500
15             2      2      9     12  0.222 0.300 0.067 0.778 0.300
16             1      1      4      8  0.250 0.571 0.143 0.750 0.500
17             2      2      6      9  0.333 0.429 0.143 0.667 0.429
18             2      2      7      9  0.286 0.286 0.082 0.714 0.375
19             2      2      5      6  0.400 0.250 0.100 0.600 0.500
20             1      1      4      8  0.250 0.571 0.143 0.750 0.500
21             1      1      2      2  0.500 0.000 0.000 0.500 0.750
22             2      2      7      9  0.286 0.286 0.082 0.714 0.375
23             1      1      3      7  0.333 0.667 0.222 0.667 0.600
24             1      1      3      3  0.333 0.000 0.000 0.667 0.600
25             2      2      3      7  0.667 0.800 0.533 0.333 0.750
26             4      4      4      8  1.000 1.000 1.000 0.000 1.000
27             1      1      4      7  0.250 0.500 0.125 0.750 0.500
28             3      3      6      9  0.500 0.500 0.250 0.500 0.500
29             1      1      1      4  1.000 1.000 1.000 0.000 1.000
30             1      1      1      3  1.000 1.000 1.000 0.000 1.000
31             1      1      1      3  1.000 1.000 1.000 0.000 1.000
32             1      1      1      3  1.000 1.000 1.000 0.000 1.000
33             1      1      2      2  0.500 0.000 0.000 0.500 0.750
34             1      1      1      2  1.000 1.000 1.000 0.000 1.000
35             1      1      1      4  1.000 1.000 1.000 0.000 1.000
36             1      1      3      8  0.333 0.714 0.238 0.667 0.600
37             1      1      2      6  0.500 0.800 0.400 0.500 0.750
38             1      1      1      2  1.000 1.000 1.000 0.000 1.000
39             2      2      5      8  0.400 0.500 0.200 0.600 0.500
40             3      3      7     11  0.429 0.500 0.214 0.571 0.429
41             1      1      1      2  1.000 1.000 1.000 0.000 1.000
42             1      1      3      5  0.333 0.500 0.167 0.667 0.600
43             2      2      6      9  0.333 0.429 0.143 0.667 0.429
44             1      1      7     14  0.143 0.538 0.077 0.857 0.333
45             1      1      2      5  0.500 0.750 0.375 0.500 0.750
46             1      1      4      6  0.250 0.400 0.100 0.750 0.500
47             5      5      8     12  0.625 0.571 0.357 0.375 0.500
48             1      1      2      3  0.500 0.500 0.250 0.500 0.750
49             1      1      4      7  0.250 0.500 0.125 0.750 0.500
50             2      2      7      9  0.286 0.286 0.082 0.714 0.375
51             2      2      7     10  0.286 0.375 0.107 0.714 0.375
52             2      2      4      5  0.500 0.333 0.167 0.500 0.600
53             3      3      7      8  0.429 0.200 0.086 0.571 0.429
54             1      1      3      4  0.333 0.333 0.111 0.667 0.600
55             2      2      4      4  0.500 0.000 0.000 0.500 0.600
56             3      3      4     10  0.750 0.857 0.643 0.250 0.750
57             1      1      4      8  0.250 0.571 0.143 0.750 0.500
58             1      1      3      3  0.333 0.000 0.000 0.667 0.600
59             1      1      2      5  0.500 0.750 0.375 0.500 0.750
60             1      1      3      7  0.333 0.667 0.222 0.667 0.600
61             1      1      1      1  1.000   0/0   0/0 0.000 1.000
62             1      1      2      2  0.500 0.000 0.000 0.500 0.750
63             2      2      3      5  0.667 0.667 0.444 0.333 0.750
64             1      1      1     15  1.000 1.000 1.000 0.000 1.000
65             1      1      1      2  1.000 1.000 1.000 0.000 1.000
