# Supplementary material for: Reassessment of the enigmatic ruminant Miocene genus Amphimoschus Bourgeois, 1873 (Mammalia, Artiodactyla, Pecora)
Source: PLoS One. 2021 Jan 29;16(1):e0244661. doi: 10.1371/journal.pone.0244661 (PMC7846017; doi:10.1371/journal.pone.0244661)
Supplement: S2 Data — (XLSX) [file pone.0244661.s002.xlsx]

## Sheet: Amphimoschus measurements
site	country	Land Mammal Age	host institution	catalogue number	laterality (R/L)	original identification	original or referred material to		p2L	l	p3L	l	p4L	l	m1L	l	m2L	l	m3L	l		P2L	l	P3L	l	P4L	l	M1L	l	M2L	l	M3L	l		d2L	l	d3L	l	d4L	l		D2L	l	D3L	l	D4L	l		comments
Thenay	France	MN5a	MNHN	FP.876	R	Amphimoschus pontiliviensis Bourgeois	Bourgeois 1873				11.3	6.4	13.1	7.3	12.2	8.8
Thenay	France	MN5a	MNHN	FP.1070	R	Amphimoschus pontiliviensis Bourgeois	Bourgeois 1873				10.3	5.9	12.2	6.8	10.7	9.1	14	10.2	21.5	10.1
Thenay	France	MN5a	MNHN	FP.873	R	Amphimoschus pontiliviensis Bourgeois	Bourgeois 1873																					13.8	13.6	15.4	15.2	14.5	13.5
Thenay	France	MN5a	MNHN	Mayet 1908 a)	R	Amphimoschus pontiliviensis Bourgeois	Bourgeois 1873										15		21
Thenay	France	MN5a	MNHN	Mayet 1908 d)	R	Amphimoschus pontiliviensis Bourgeois	Bourgeois 1873				11		13
							n				3		3		2		2		2									1	1	1	1	1	1
							mean				10.8667		12.7667		11.45		14.5		21.25									13.8	13.6	15.4	15.2	14.5	13.5
							standard deviation						0.493288		1.06066		0.707107		0.353553
Chilleurs aux Bois	France	MN3	NMB	766	L	Amphimoschus artenensis	unpublished material				11.4	6.2	10.6	6.7	10.8	8.8	12.8	9.2	19.5	9.3
Chilleurs aux Bois	France	MN3	NMB	SO63	L	Amphimoschus artenensis	unpublished material				10.9	6.5	11.5	7	10.1	8.5	12.4	9.7	18.2	9.3
Chilleurs aux Bois	France	MN3	NMB	SO93	L	Amphimoschus artenensis	unpublished material								10.5	9.6	12.1	10.1	18.8	10.2																													heavily worn
Chilleurs aux Bois	France	MN3	NMB	SO2427	L	Amphimoschus artenensis	unpublished material								12.9	9.3	13.6	10.2	21	9.3
Chilleurs aux Bois	France	MN3	NMB	SO476	R	Amphimoschus artenensis	unpublished material										13.8	9.5
Chilleurs aux Bois	France	MN3	NMB	SO2589	L	Amphimoschus artenensis	unpublished material													10.9
Chilleurs aux Bois	France	MN3	NMB	SO2590	L	Amphimoschus artenensis	unpublished material												19	10.4
Chilleurs aux Bois	France	MN3	NMB	SO2335	R	Amphimoschus artenensis	unpublished material								12.9	9.9
Chilleurs aux Bois	France	MN3	NMB	SO4306	L	Amphimoschus artenensis	unpublished material						11.9	7	11.1	9.4	13	10.2	19	9.7
Chilleurs aux Bois	France	MN3	NMB	SO188	R	Amphimoschus artenensis	unpublished material		8.4	4.4	9.2	5.7	11.6	7
Chilleurs aux Bois	France	MN3	NMB	SO6392	R	Amphimoschus artenensis	unpublished material					6	10.7	6.5					20.1	10.6																													worn
Chilleurs aux Bois	France	MN3	NMB	SO314	L	Amphimoschus artenensis	unpublished material													10.1
Chilleurs aux Bois	France	MN3	NMB	SO2430	L	Amphimoschus artenensis	unpublished material																					13.7	14.5
Chilleurs aux Bois	France	MN3	NMB	SO310	L	Amphimoschus artenensis	unpublished material						11.5	7.1	11.4		13.3	9.6	19.3	9.4
							n		1	1	3	4	6	6	7	6	7	7	8	10								1	1
							mean		8.4	4.4	10.5	6.1	11.3	6.88333	11.3857	9.25	13	9.78571	19.3625	9.92								13.7	14.5
							standard deviation				1.15326	0.33665	0.525357	0.231661	1.11419	0.51672	0.619139	0.389138	0.860129	0.59963
Benken	Switzerland	MN3/4	PIMUZ AV	4657	R	Amphimoschus artenensis	unpublished material				10.5	6.2	12.2	8.2	10.8	8.6	12.5	9.2	19.6	9.4
Benken	Switzerland	MN3/4	PIMUZ AV	4673	R	Amphimoschus artenensis	unpublished material																					12	11.8	13.7	12.5
Benken	Switzerland	MN3/4	PIMUZ AV	4674	L	Amphimoschus artenensis	unpublished material												19.2	8.3
Benken	Switzerland	MN3/4	PIMUZ AV	4675	L	Amphimoschus artenensis	unpublished material																	12.7	10.1	9.1	12.3	11.8		12.8	15.2
Benken	Switzerland	MN3/4	PIMUZ AV	4676	L	Amphimoschus artenensis	unpublished material																					11.7	12.7	13.3	12.9	13.2	13.5
Benken	Switzerland	MN3/4	PIMUZ AV	4677	R	Amphimoschus artenensis	unpublished material																	11.2	8.4
Benken	Switzerland	MN3/4	PIMUZ AV	4678	R	Amphimoschus artenensis	unpublished material																					13.2	14.3
Benken	Switzerland	MN3/4	PIMUZ AV	4679	R	Amphimoschus artenensis	unpublished material																					13.7	15.2
Benken	Switzerland	MN3/4	PIMUZ AV	4680	L	Amphimoschus artenensis	unpublished material																							13.8	15.5
Benken	Switzerland	MN3/4	PIMUZ AV	4681	L	Amphimoschus artenensis	unpublished material																							12.9	13.3
Benken	Switzerland	MN3/4	PIMUZ AV	4682	R	Amphimoschus artenensis	unpublished material																									14.8	14.8
Benken	Switzerland	MN3/4	PIMUZ AV	4683	L	Amphimoschus artenensis	unpublished material																									14.3	14.1
Benken	Switzerland	MN3/4	PIMUZ AV	4684	L	Amphimoschus artenensis	unpublished material												18.5	8.9
Benken	Switzerland	MN3/4	PIMUZ AV	4685	L	Amphimoschus artenensis	unpublished material																																21	9.2
Benken	Switzerland	MN3/4	PIMUZ AV	4686	L	Amphimoschus artenensis	unpublished material																					14.7	13.7
Benken	Switzerland	MN3/4	PIMUZ AV	4687	L	Amphimoschus artenensis	unpublished material													9.1
Benken	Switzerland	MN3/4	PIMUZ AV	4688	R	Amphimoschus artenensis	unpublished material																					14
Benken	Switzerland	MN3/4	PIMUZ AV	4689	L	Amphimoschus artenensis	unpublished material																					11.8	12.5
Benken	Switzerland	MN3/4	PIMUZ AV	4690	R	Amphimoschus artenensis	unpublished material																							14.7	14.5
Benken	Switzerland	MN3/4	PIMUZ AV	4691	L	Amphimoschus artenensis	unpublished material																	12.4	10
Benken	Switzerland	MN3/4	PIMUZ AV	4692	R	Amphimoschus artenensis	unpublished material															11.2	7.3
Benken	Switzerland	MN3/4	PIMUZ AV	4693	R	Amphimoschus artenensis	unpublished material						10.8	5.5
Benken	Switzerland	MN3/4	PIMUZ AV	4694	L	Amphimoschus artenensis	unpublished material																							13.7	14.6
							n				1	1	2	2	1	1	1	1	3	4		1	1	3	3	1	1	8	6	7	7								1	1
							mean				10.5	6.2	11.5	6.85	10.8	8.6	12.5	9.2	19.1	8.925		11.2	7.3	12.1	9.5	9.1	12.3	12.8625	13.3667	13.5571	14.0714								21	9.2
							standard deviation						0.989949	1.90919					0.556776	0.464579				0.793725	0.953939			1.18555	1.26438	0.64254	1.17006
Wildensbuch	Switzerland	MN3/4	PIMUZ AV	4658	L	Amphimoschus artenensis	unpublished material											9.9	20.5	10.3
Wildensbuch	Switzerland	MN3/4	PIMUZ AV	4656	R	Amphimoschus artenensis	unpublished material															10	6.7	11.1	8.8				13.2	11.6	13.2	12.7	13.7
Wildensbuch	Switzerland	MN3/4	PIMUZ AV	4656	L	Amphimoschus artenensis	unpublished material																	11
Wildensbuch	Switzerland	MN3/4	PIMUZ AV	1783	R	Amphimoschus artenensis	unpublished material																	11.4	9.7	9.4	11.6	12.4	13.6	14	15	14.1	14.3
Wildensbuch	Switzerland	MN3/4	PIMUZ AV	1783	L	Amphimoschus artenensis	unpublished material															10.9	7.2	11.3	9.1	9.2	11.5	12.5	13.8	14.1	15	14.2	14.5
Wildensbuch	Switzerland	MN3/4	PIMUZ AV	4695	L	Amphimoschus artenensis	unpublished material															10.9		11.8	8.5	9.7	11.1	12.4	13.1
Wildensbuch	Switzerland	MN3/4	PIMUZ AV	4696	L	Amphimoschus artenensis	unpublished material																					12.9	12.6																	11.2	11.2
Wildensbuch	Switzerland	MN3/4	PIMUZ AV	4697	R	Amphimoschus artenensis	unpublished material																							13.7	13.9
Wildensbuch	Switzerland	MN3/4	PIMUZ AV	4698	L	Amphimoschus artenensis	unpublished material							6.4
Wildensbuch	Switzerland	MN3/4	PIMUZ AV	4699	R	Amphimoschus artenensis	unpublished material										13.9	9.6
Wildensbuch	Switzerland	MN3/4	PIMUZ AV	4700	L	Amphimoschus artenensis	unpublished material																							14.2
Wildensbuch	Switzerland	MN3/4	PIMUZ AV	4701	L	Amphimoschus artenensis	unpublished material													9.6
Wildensbuch	Switzerland	MN3/4	PIMUZ AV	4702	R	Amphimoschus artenensis	unpublished material										13.8	9.2
Wildensbuch	Switzerland	MN3/4	PIMUZ AV	4703	L	Amphimoschus artenensis	unpublished material								13	8
Wildensbuch	Switzerland	MN3/4	PIMUZ AV	4704	L	Amphimoschus artenensis	unpublished material																			9.2	11.8	10.2	13.5
Wildensbuch	Switzerland	MN3/4	PIMUZ AV	4705	L	Amphimoschus artenensis	unpublished material																							13.5	16.2
							n							1	1	1	2	3	1	2		3	2	5	4	4	4	5	6	6	5	3	3													1	1
							mean							6.4	13	8	13.85	9.56667	20.5	9.95		10.6	6.95	11.32	9.025	9.375	11.5	12.08	13.3	13.5167	14.66	13.6667	14.1667													11.2	11.2
							standard deviation										0.0707107	0.351188		0.494975		0.519615	0.353553	0.311448	0.512348	0.236291	0.294392	1.07098	0.428952	0.974508	1.15239	0.83865	0.416333
Artenay	France	MN4a	MSNO	294	R	Amphimoschus artenensis	Mayet 1908				11.2	6.2	10.6	6.8	11.2	8.6	12.4	8.9	18.7	8.8																													type of A. artenensis
Artenay	France	MN4a	NMB	SO1303	L	Amphimoschus artenensis	unpublished material													9
Artenay	France	MN4a	NMB	SO1304	R	Amphimoschus artenensis	unpublished material												20.6	9.8
Artenay	France	MN4a	NMB	SO14072	L	Amphimoschus artenensis	unpublished material						13.6	8	10.9	9.1	14	9.2	21	10.4
Artenay	France	MN4a	NMB	SO187	R	Amphimoschus artenensis	unpublished material		7.4	3.7	9.7	5	11.1	6.3	11.6	8.7	12.6	8.7	18.4	8.1
Artenay	France	MN4a	NMB	SO1895	R	Amphimoschus artenensis	unpublished material																							14.1	15.6
Artenay	France	MN4a	NMB	SO2108	R	Amphimoschus artenensis	unpublished material															11.1	9.5
Artenay	France	MN4a	NMB	SO2110	L	Amphimoschus artenensis	unpublished material
Artenay	France	MN4a	NMB	SO2348	L	Amphimoschus artenensis	unpublished material																			10.1	12.2	11.8	14.4	13.1	15.6
Artenay	France	MN4a	NMB	SO2414	L	Amphimoschus artenensis	unpublished material												19	8.9
Artenay	France	MN4a	NMB	SO2633	R	Amphimoschus artenensis	unpublished material																							14.3	16.2
Artenay	France	MN4a	NMB	SO2644	R	Amphimoschus artenensis	unpublished material										13.7	10.3
Artenay	France	MN4a	NMB	SO268	R	Amphimoschus artenensis	unpublished material				10.7	5.9	12.1	6.8	12	8.2	13.4	10	20.7	10																			14.3	6.7
Artenay	France	MN4a	NMB	SO271	R	Amphimoschus artenensis	unpublished material												20.2	10.5
Artenay	France	MN4a	NMB	SO272	R	Amphimoschus artenensis	unpublished material										13.1	9
Artenay	France	MN4a	NMB	SO3148	R	Amphimoschus artenensis	unpublished material																							14.8	16.8
Artenay	France	MN4a	NMB	SO3149	R	Amphimoschus artenensis	unpublished material										13.2	9
Artenay	France	MN4a	NMB	SO3280	L	Amphimoschus artenensis	unpublished material																							13.4	15.8
Artenay	France	MN4a	NMB	SO3470	L	Amphimoschus artenensis	unpublished material															11.9	7.9	11	10	9	12.7
Artenay	France	MN4a	NMB	SO3510	R	Amphimoschus artenensis	unpublished material						11.3	7
Artenay	France	MN4a	NMB	SO3511	R	Amphimoschus artenensis	unpublished material							5.9	11.3	8.2	12.6	8.8	19.2	8.5
Artenay	France	MN4a	NMB	SO3512	L	Amphimoschus artenensis	unpublished material		8.6	4.1	11	5.5	11.6	6.6	10.2	8.4	11	9.5	19.5	10.4
Artenay	France	MN4a	NMB	SO3513	L	Amphimoschus artenensis	unpublished material
Artenay	France	MN4a	NMB	SO3514	L	Amphimoschus artenensis	unpublished material																					13.1	15.5
Artenay	France	MN4a	NMB	SO3515	L	Amphimoschus artenensis	unpublished material										14.5	10.1
Artenay	France	MN4a	NMB	SO3516	R	Amphimoschus artenensis	unpublished material										13.5	8.8
Artenay	France	MN4a	NMB	SO3518	L	Amphimoschus artenensis	unpublished material												18.5	8.5
Artenay	France	MN4a	NMB	SO3531	R	Amphimoschus artenensis	unpublished material													9.4
Artenay	France	MN4a	NMB	SO3532	L	Amphimoschus artenensis	unpublished material										13.7	10.8
Artenay	France	MN4a	NMB	SO3556	L	Amphimoschus artenensis	unpublished material										12.1	9	18.6	9.5
Artenay	France	MN4a	NMB	SO3557	R	Amphimoschus artenensis	unpublished material												20.9	10
Artenay	France	MN4a	NMB	SO3922	R	Amphimoschus artenensis	unpublished material						11.5	6.7	11.2	8.9	13.1	9.5	19.8	9.4
Artenay	France	MN4a	NMB	SO3923	L	Amphimoschus artenensis	unpublished material												20	9.6
Artenay	France	MN4a	NMB	SO40	L	Amphimoschus artenensis	unpublished material				11.1	6	12	6.7
Artenay	France	MN4a	NMB	SO4071	L	Amphimoschus artenensis	unpublished material										13.8	9.8	18.6	9.8
Artenay	France	MN4a	NMB	SO4079	R	Amphimoschus artenensis	unpublished material				10.4	6.3	12.5	7.3	12.3	8.2	13.1	9	20.5	9.1
Artenay	France	MN4a	NMB	SO4080	R	Amphimoschus artenensis	unpublished material												19.4	8.9
Artenay	France	MN4a	NMB	SO413	L	Amphimoschus artenensis	unpublished material								12.4	9
Artenay	France	MN4a	NMB	SO432	L	Amphimoschus artenensis	unpublished material
Artenay	France	MN4a	NMB	SO437	R	Amphimoschus artenensis	unpublished material																									14.2	14.7
Artenay	France	MN4a	NMB	SO439	R	Amphimoschus artenensis	unpublished material													9.2
Artenay	France	MN4a	NMB	SO4416	R	Amphimoschus artenensis	unpublished material																							14.2	17
Artenay	France	MN4a	NMB	SO4417	R	Amphimoschus artenensis	unpublished material																					13.4	15.2
Artenay	France	MN4a	NMB	SO4418		Amphimoschus artenensis	unpublished material
Artenay	France	MN4a	NMB	SO444	L	Amphimoschus artenensis	unpublished material						12.8	6.7
Artenay	France	MN4a	NMB	SO463	R	Amphimoschus artenensis	unpublished material						12
Artenay	France	MN4a	NMB	SO480	L	Amphimoschus artenensis	unpublished material										13.5	9.2
Artenay	France	MN4a	NMB	SO545	R	Amphimoschus artenensis	unpublished material																					13.2	16.1
Artenay	France	MN4a	NMB	SO548	R	Amphimoschus artenensis	unpublished material
Artenay	France	MN4a	NMB	SO5503	L	Amphimoschus artenensis	unpublished material																			9.6	13.3	14	16.2	14.3	16.7																		WORN
Artenay	France	MN4a	NMB	SO5927	R	Amphimoschus artenensis	unpublished material										12.5	9.3	18.6	9
Artenay	France	MN4a	NMB	SO5928	R	Amphimoschus artenensis	unpublished material				11	5	11.3	6.4
Artenay	France	MN4a	NMB	SO6296	L	Amphimoschus artenensis	unpublished material								11.5	7.7
Artenay	France	MN4a	NMB	SO6297	L	Amphimoschus artenensis	unpublished material
Artenay	France	MN4a	NMB	SO6298	L	Amphimoschus artenensis	unpublished material												21.3	9.4
Artenay	France	MN4a	NMB	SO64	L	Amphimoschus artenensis	unpublished material												19.7	9.7
Artenay	France	MN4a	NMB	SO67	L	Amphimoschus artenensis	unpublished material								12.1	8.4
Artenay	France	MN4a	NMB	SO68	R	Amphimoschus artenensis	unpublished material										14.5	10																					15.4	6.3
Artenay	France	MN4a	NMB	SO69	L	Amphimoschus artenensis	unpublished material								12.5	8.6
Artenay	France	MN4a	NMB	SO70	L	Amphimoschus artenensis	unpublished material									9.6
Artenay	France	MN4a	NMB	SO71	R	Amphimoschus artenensis	unpublished material								12	8.2	12.7	10.6	20	9.2
Artenay	France	MN4a	NMB	SO72	R	Amphimoschus artenensis	unpublished material								11.2	8.6	13	8.8	17.8	8.7
Artenay	France	MN4a	NMB	SO74	R	Amphimoschus artenensis	unpublished material										13.6	10	19.4	9.7																													WORN
Artenay	France	MN4a	NMB	SO75	R	Amphimoschus artenensis	unpublished material										13.3	10.3	20.4	9.6																													WORN
Artenay	France	MN4a	NMB	SO78	R	Amphimoschus artenensis	unpublished material								12.8	7																							14.5	7.1
Artenay	France	MN4a	NMB	SO80	R	Amphimoschus artenensis	unpublished material																					12.4	13.3	14.7	14.9	13.2	13
Artenay	France	MN4a	NMB	SO831	L	Amphimoschus artenensis	unpublished material												20.2	9.1
Artenay	France	MN4a	NMB	SO831	R	Amphimoschus artenensis	unpublished material						12.2	6.8
Artenay	France	MN4a	NMB	SO852	L	Amphimoschus artenensis	unpublished material																							15.2
Artenay	France	MN4a	NMB	SO861	L	Amphimoschus artenensis	unpublished material				10.2	5.9	11	6.3	10.4	8		9.2		9.4
Artenay	France	MN4a	NMB	SO87	R	Amphimoschus artenensis	unpublished material																							15.5	16.9
Artenay	France	MN4a	NMB	SO88	R	Amphimoschus artenensis	unpublished material																					12.6	14.1
Artenay	France	MN4a	NMB	SO89	L	Amphimoschus artenensis	unpublished material																					12.6	14.6
Artenay	France	MN4a	NMB	SO90	L	Amphimoschus artenensis	unpublished material																					12
Artenay	France	MN4a	NMB	SO92	L	Amphimoschus artenensis	unpublished material																																										WORN
							n		2	2	7	7	13	13	15	16	22	23	24	28		2	2	1	1	3	3	9	8	10	9	2	2						3	3
							mean		8	3.9	10.5857	5.65714	11.9231	6.73077	11.6267	8.425	13.2045	9.51739	19.6792	9.38571		11.5	8.7	11	10	9.56667	12.7333	12.7889	14.925	14.36	16.1667	13.7	13.85						14.7333	6.7
							standard deviation		0.848528	0.282843	0.51455	0.506153	0.742915	0.517018	0.767618	0.603876	0.78223	0.632206	0.947298	0.589861		0.565685	1.13137			0.550757	0.550757	0.700793	1.00818	0.73967	0.733144	0.707107	1.20208						0.585947	0.4
Pellecahus	France	MN4a	NMB	GB2467	R	Amphimoschus artenensis	unpublished material						12	6.7
Pellecahus	France	MN4a	NMB	GB2465	L	Amphimoschus artenensis	unpublished material																									14.4	16.1
Pellecahus	France	MN4a	NMB	GB2464	R	Amphimoschus artenensis	unpublished material																					12.7
							n						1	1														1				1	1
							mean						12	6.7														12.7				14.4	16.1
Chevilly	France	MN4	NMB	SO5714	R	Amphimoschus artenensis	unpublished material																					13.8	15.8
Chevilly	France	MN4	NMB	SO5713	L	Amphimoschus artenensis	unpublished material								12.8	8.5
							n								1	1												1	1
							mean								12.8	8.5												13.8	15.8
Montréal du Gers	France	MN4	MHNT	Béon F2 824		Amphimoschus sp.	unpublished material										13.6	10.2	20.8	9.7
Montréal du Gers	France	MN4	MHNT	Béon 1991 G2 956		Amphimoschus sp.	unpublished material								11.7	8.5	12
Montréal du Gers	France	MN4	MHNT	Béon G2 851		Amphimoschus sp.	unpublished material								11.2	8.1																							13.9	6.4
Montréal du Gers	France	MN4	MHNT	Béon 1991		Amphimoschus sp.	unpublished material															11.9	7.5	12.3	11.9	10.2	12.3			14.8	14.4	n.p.	14.4
Montréal du Gers	France	MN4	MHNT	Béon 93 G3 1361		Amphimoschus sp.	unpublished material															11.1	7.2	11.9	9.1					14.9	16.9	14.4	15.8
Montréal du Gers	France	MN4	MHNT	1063	L	Amphimoschus sp.	unpublished material						12.8	7.1	12.1	8.8	12.4	9.2	17.4	9.2																													MHNT.PAL.2015.0.2322
Montréal du Gers	France	MN4	MHNT	Béon 89 G2 630	R	Amphimoschus sp.	unpublished material										13.6	10.1	20	10																													MHNT.PAL.2015.0.2330
Montréal du Gers	France	MN4	MHNT	Béon F2 824	R	Amphimoschus sp.	unpublished material		8.8	4.4	11.6	6	13	7.1			13.6	9.7	20.1	9.9																													MHNT.PAL.2015.0.2331
Montréal du Gers	France	MN4	MHNT	Béon 89 G2 650	R	Amphimoschus sp.	unpublished material		9.2	4.2	10.5	5.9	13.5	7																																			MHNT.PAL.2015.0.2330
							n		2	2	2	2	3	3	3	3	5	4	4	4		2	2	2	2	1	1			2	2	1	2						1	1
							mean		9	4.3	11.05	5.95	13.1	7.06667	11.6667	8.46667	13.04	9.8	19.575	9.7		11.5	7.35	12.1	10.5	10.2	12.3			14.85	15.65	14.4	15.1						13.9	6.4
							standard deviation		0.282843	0.141421	0.777817	0.0707107	0.360555	0.057735	0.450925	0.351188	0.779744	0.454606	1.49304	0.355903		0.565685	0.212132	0.282843	1.9799					0.0707107	1.76777		0.989949
Languenau 1	Germany	MN4b	SMSN	40693	L	Amphimoschus pontiliviensis BOURGEOIS	unpublished material															10.4	7	11.9	10.4	12.4	12.9	14.7	16.1	16.3	17.1
Languenau 1	Germany	MN4b	SMSN	40693	R	Amphimoschus pontiliviensis BOURGEOIS	unpublished material																			12.5		14.7		16.5
Languenau 1	Germany	MN4b	SMSN	40694	R	Amphimoschus pontiliviensis BOURGEOIS	unpublished material								13.9	8.9	15.1
Languenau 1	Germany	MN4b	SMSN	40696	R	Amphimoschus pontiliviensis BOURGEOIS	unpublished material																					14.3	15.8
Languenau 1	Germany	MN4b	SMSN	40698	L	Amphimoschus pontiliviensis BOURGEOIS	unpublished material																	12.2	9.6
Languenau 1	Germany	MN4b	SMSN	45591	R	Amphimoschus pontiliviensis BOURGEOIS	unpublished material								13.8	8																							16.2	7
Languenau 1	Germany	MN4b	SMSN	45592	L	Amphimoschus pontiliviensis BOURGEOIS	unpublished material																		10	12.6	12.4
Languenau 1	Germany	MN4b	SMSN	45592	R	Amphimoschus pontiliviensis BOURGEOIS	unpublished material				8.6	4.3	9.6	6.3	13.4	7.3																							16.5
Languenau 1	Germany	MN4b	SMSN	45592	L	Amphimoschus pontiliviensis BOURGEOIS	unpublished material		8.1		8.4		9.5	6.5	13.2	7.8																							15.7	7.2
Languenau 1	Germany	MN4b	SMSN	47441	L	Amphimoschus pontiliviensis BOURGEOIS	unpublished material		8.8	3.9	11.8	5.8																							5.7	3	12.1	4.5	16.8	7.8
Languenau 1	Germany	MN4b	SMSN	47442	L	Amphimoschus pontiliviensis BOURGEOIS	unpublished material								14.3	8.4
							n		2	1	3	2			5	5	1					1	1	2	3	3	2	3	2	2	1				1	1	1	1	3	2
							mean		8.45	3.9	9.6	5.05			13.72	8.08	15.1					10.4	7	12.05	10	12.5	12.65	14.5667	15.95	16.4	17.1				5.7	3	12.1	4.5	16.3333	7.5
							standard deviation								0.432435	0.605805								0.212132	0.4	0.1	0.353553	0.23094	0.212132	0.141421									0.568624	0.424264
Reisensburg (Günzburg)	Germany	MN4b	SNSB-BSPG	1881 IX 51	R	Antilope cristata, Cervus lunatus	Schlosser 1887: Taf V Fig 14																	11.6	6.6
Reisensburg (Günzburg)	Germany	MN4b	SNSB-BSPG	1881 IX 668	R	Antilope cristata, Cervus lunatus	Schlosser 1902																	12.9	10
Reisensburg (Günzburg)	Germany	MN4b	SNSB-BSPG	1881 IX 673	L	Antilope cristata, Cervus lunatus	Schlosser 1902: taf IV Fig 9																			15.5	17.3
Reisensburg (Günzburg)	Germany	MN4b	SNSB-BSPG	1881 IX 669	R	Antilope cristata, Cervus lunatus	Schlosser 1902: taf IV Fig 9															11.9	7.6
Reisensburg (Günzburg)	Germany	MN4b	SNSB-BSPG	1881 IX 671 (51d)	L	Antilope cristata, Cervus lunatus	Schlosser 1902: Taf IV Fig 18						13.6	7.7
Reisensburg (Günzburg)	Germany	MN4b	SNSB-BSPG	1881 IX 670	R	Antilope cristata, Cervus lunatus	Schlosser 1887: Taf V Fig 15								12.6	8.6																							15.8	7
Reisensburg (Günzburg)	Germany	MN4b	SNSB-BSPG	1881 IX 672	R	Antilope cristata, Cervus lunatus																																	15.4	6.8
Reisensburg (Günzburg)	Germany	MN4b	SNSB-BSPG	1881 IX 675	R	Antilope cristata, Cervus lunatus									12.4	11.7
Reisensburg (Günzburg)	Germany	MN4b	SNSB-BSPG	1881 IX 674	L	Antilope cristata, cervus lunatus																						13.6	16.7
Reisensburg (Günzburg)	Germany	MN4b	SNSB-BSPG	1881 IX 667	L	Antilope cristata, cervus lunatus	Schlosser 1902: taf IV Fig 9; Schlosser 1887: taf VI fig. 19																			10.7	12.5	13.7	16.2	16.6	17.4	16.3	17.6
Reisensburg (Günzburg)	Germany	MN4b	SNSB-BSPG	1881 IX 666	R	Antilope cristata, Cervus lunatus	Schlosser 1902: taf IV Fig 10				10.8	6.5	11.7	7	12.7	8.8	13.5	9.8	21.8	9
							n				1	1	2	2	3	3	1	1	1	1		1	1	2	2	2	2	2	2	1	1	1	1						2	2
							mean				10.8	6.5	12.65	7.35	12.5667	9.7	13.5	9.8	21.8	9		11.9	7.6	12.25	8.3	13.1	14.9	13.65	16.45	16.6	17.4	16.3	17.6						15.6	6.9
							standard deviation						1.3435	0.494975	0.152753	1.73494								0.919239	2.40416	3.39411	3.39411	0.0707107	0.353553										0.282843	0.141421
Petersbuch 2	Germany	MN4	SNSB-BSPG	1976 XXII 9907	R	Amphimoschus artenensis	Rössner 2002																					11.2	11.3
Petersbuch 2	Germany	MN4	SNSB-BSPG	1976XXII 9909	L	Amphimoschus artenensis	Rössner 2002																							12.9	13.8
Petersbuch 2	Germany	MN4	SNSB-BSPG	1976 XXII 9911	L	Amphimoschus artenensis	Rössner 2002																									12.5	12.3
Petersbuch 2	Germany	MN4	SNSB-BSPG	1976 XXII10149	R	Amphimoschus artenensis	Rössner 2002															10	6.7
Petersbuch 2	Germany	MN4	SNSB-BSPG	1976 XXII 10154	R	Amphimoschus artenensis	Rössner 2002															9.3	6.3
Petersbuch 2	Germany	MN4	SNSB-BSPG	1976 XXII 10242	R	Amphimoschus artenensis	Rössner 2002																																			7	5
Petersbuch 2	Germany	MN4	SNSB-BSPG	1976 XXII 10341	R	Amphimoschus artenensis	Rössner 2002						10.5	5
Petersbuch 2	Germany	MN4	SNSB-BSPG	1976 XXII 10968	L	Amphimoschus artenensis	Rössner 2002																																			7.5	5
							n						1	1								2	2					1	1	1	1	1	1									2	2
							mean						10.5	5								9.65	6.5					11.2	11.3	12.9	13.8	12.5	12.3									7.25	5
							standard deviation															0.494975	0.282843																			0.353553	0
Erkertshofen 2	Germany	MN4	SNSB-BSPG	1974 XIV 1515	L	Amphimoschus artenensis	Rössner 2002																									15.3	15.7
Erkertshofen 2	Germany	MN4	SNSB-BSPG	1974 XIV 1529	L	Amphimoschus artenensis	Rössner 2002													10.2
Erkertshofen 2	Germany	MN4	SNSB-BSPG	1974 XIV 1531	R	Amphimoschus artenensis	Rössner 2002						11.8	5.6
Erkertshofen 2	Germany	MN4	SNSB-BSPG	1974 XIV 1532	R	Amphimoschus artenensis	Rössner 2002						11	5.7
Erkertshofen 2	Germany	MN4	SNSB-BSPG	1974 XIV 1534	L	Amphimoschus artenensis	Rössner 2002						11	5.9
Erkertshofen 2	Germany	MN4	SNSB-BSPG	1974 XIV 1535	L	Amphimoschus artenensis	Rössner 2002				10.7	5.5
Erkertshofen 2	Germany	MN4	SNSB-BSPG	1974 XIV 1741	R	Amphimoschus artenensis	Rössner 2002																					12.2	14.1
Erkertshofen 2	Germany	MN4	SNSB-BSPG	1974 XIV 1742	L	Amphimoschus artenensis	Rössner 2002																					12.7	15.6
Erkertshofen 2	Germany	MN4	SNSB-BSPG	1974 XIV 1890	R	Amphimoschus artenensis	Rössner 2002			4.4
Erkertshofen 2	Germany	MN4	SNSB-BSPG	1974 XIV 1903	L	Amphimoschus artenensis	Rössner 2002						11.9	6.4
Erkertshofen 2	Germany	MN4	SNSB-BSPG	1974 XIV 1906	L	Amphimoschus artenensis	Rössner 2002						11.3	6.3
Erkertshofen 2	Germany	MN4	SNSB-BSPG	1974 XIV 1961	R	Amphimoschus artenensis	Rössner 2002																															4.4
Erkertshofen 2	Germany	MN4	SNSB-BSPG	1974 XIV 1987	L	Amphimoschus artenensis	Rössner 2002																			9.4	10.6
Erkertshofen 2	Germany	MN4	SNSB-BSPG	1974 XIV 2052	R	Amphimoschus artenensis	Rössner 2002																																			10.3	6.7
Erkertshofen 2	Germany	MN4	SNSB-BSPG	1974 XIV 2093	R	Amphimoschus artenensis	Rössner 2002																																							12.4	11.8
Erkertshofen 2	Germany	MN4	SNSB-BSPG	1974 XIV 2184	R	Amphimoschus artenensis	Rössner 2002																			9	10
							n			1	1	1	5	5						1						2	2	2	2			1	1					1				1	1			1	1
							mean			4.4	10.7	5.5	11.4	5.98						10.2						9.2	10.3	12.45	14.85			15.3	15.7					4.4				10.3	6.7			12.4	11.8
							standard deviation						0.430116	0.356371												0.282843	0.424264	0.353553	1.06066
Eggingen-Mittelhart 3	Germany	MN4	SMNS-Mr	46924	L	Amphimoschus pontiliviensis BOURGEOIS	Sach & Heizmann 2001								12.9	8.1	13.8	8.8	18.6	8.3
Eggingen-Mittelhart 3	Germany	MN4	SMNS-Mr	46788	R	Amphimoschus pontiliviensis BOURGEOIS	Sach & Heizmann 2001								12.4	8.4	13.5	8.4
Eggingen-Mittelhart 3	Germany	MN4	SMNS-Mr	46785	R	Amphimoschus pontiliviensis BOURGEOIS	Sach & Heizmann 2001										13.4	10	20.8	9.4
Eggingen-Mittelhart 3	Germany	MN4	SMNS-Mr	46925	R	Amphimoschus pontiliviensis BOURGEOIS	Sach & Heizmann 2001											9.3	19.3	9.5
Eggingen-Mittelhart 3	Germany	MN4	SMNS-Mr	46787	L	Amphimoschus pontiliviensis BOURGEOIS	Sach & Heizmann 2001																					11.1	14	12.5	16.3	12.5	15.1
Eggingen-Mittelhart 3	Germany	MN4	SMNS-Mr	42952	L	Amphimoschus pontiliviensis BOURGEOIS	Sach & Heizmann 2001						12.9	7.3
Eggingen-Mittelhart 3	Germany	MN4	SMNS-Mr	42953	L	Amphimoschus pontiliviensis BOURGEOIS	Sach & Heizmann 2001						12.5	7.8
Eggingen-Mittelhart 3	Germany	MN4	SMNS-Mr	MFVG	L	Amphimoschus pontiliviensis BOURGEOIS	Sach & Heizmann 2001								12.7	8.8
Eggingen-Mittelhart 3	Germany	MN4	SMNS-Mr	46786	R	Amphimoschus pontiliviensis BOURGEOIS	Sach & Heizmann 2001										13.8	10.2
Eggingen-Mittelhart 3	Germany	MN4	SMNS-Mr	42991	R	Amphimoschus pontiliviensis BOURGEOIS	Sach & Heizmann 2001										15.5	10.1
Eggingen-Mittelhart 3	Germany	MN4	SMNS-Mr	42951	L	Amphimoschus pontiliviensis BOURGEOIS	Sach & Heizmann 2001												21.8	10.6
Eggingen-Mittelhart 3	Germany	MN4	SMNS-Mr	40100a	L	Amphimoschus pontiliviensis BOURGEOIS	Sach & Heizmann 2001												20.5	9.4
Eggingen-Mittelhart 3	Germany	MN4	SMNS-Mr	40100b	R	Amphimoschus pontiliviensis BOURGEOIS	Sach & Heizmann 2001												20.5	9.5
Eggingen-Mittelhart 3	Germany	MN4	SMNS-Mr	42950	L	Amphimoschus pontiliviensis BOURGEOIS	Sach & Heizmann 2001																							14.3	15.8
Eggingen-Mittelhart 3	Germany	MN4	SMNS-Mr	46927	R	Amphimoschus pontiliviensis BOURGEOIS	Sach & Heizmann 2001																										15
							n						2	2	3	3	5	6	6	6								1	1	1	1	1	1
							mean						12.7	7.55	12.6667	8.43333	14	9.46667	20.25	9.45								11.1	14	12.5	16.3	12.5	15.1
							standard deviation						0.282843	0.353553	0.251661	0.351188	0.857321	0.752773	1.13622	0.728697
Undorf (Regensburg)	Germany	MN4/5	SNSB-BSPG	1935 II 507	L	cf. Amphimoschus arteniensis	Rinnert 1956: P. 22ff													9.2
Undorf (Regensburg)	Germany	MN4/5	SNSB-BSPG	1935 II 511	L	cf. Amphimoschus arteniensis	Rinnert 1956: P. 22ff								13.4	9.2
Undorf (Regensburg)	Germany	MN4/5	SNSB-BSPG	1935 II 510	R	cf. Amphimoschus arteniensis	Rinnert 1956: P. 22ff						13	7.5
							n						1	1	1	1				1
							mean						13	7.5	13.4	9.2				9.2
							standard deviation
Tavers	France	MN5	SNSB-BSPG	1993 IX 38	L	Amphimoschus ponteleviensis	unpublished material						13.6	7	13.6	9.1	15.7	10.3	22.1	10.3
Tavers	France	MN5	SNSB-BSPG	1993 IX 39	L	Amphimoschus ponteleviensis	unpublished material						12.9	7.2	13.6	9	14.9	10.2	19.3	10
Tavers	France	MN5	SNSB-BSPG	1993 IX 40	L	Amphimoschus ponteleviensis	unpublished material										15.3	10	19.7	9.2
Tavers	France	MN5	SNSB-BSPG	1993 IX 37	R	Amphimoschus ponteleviensis	unpublished material																									15.4	16.8
Tavers	France	MN5	SNSB-BSPG	1993 IX 42	L	Amphimoschus ponteleviensis	unpublished material												20	9.8
Tavers	France	MN5	SNSB-BSPG	1993 IX 41	L	Amphimoschus ponteleviensis	unpublished material								13.3	9.7
Tavers	France	MN5	SNSB-BSPG	1993 IX 120	R	Amphimoschus ponteleviensis	unpublished material																	12.6	12.2
							n						2	2	3	3	3	3	4	4				1	1							1	1
							mean						13.25	7.1	13.5	9.26667	15.3	10.1667	20.275	9.825				12.6	12.2							15.4	16.8
							standard deviation						0.494975	0.141421	0.173205	0.378594	0.4	0.152753	1.25	0.464579
Walda 2	Germany	MN5	SNSB-BSPG	1987 V 250	L	Amphimoschus ponteleviensis	Rössner 2002																																			9.8	5.2
Walda 2	Germany	MN5	SNSB-BSPG	1987 V 251	R	Amphimoschus ponteleviensis	Rössner 2002																																			10.3	5.3
Walda 2	Germany	MN5	SNSB-BSPG	1987 V 256	L	Amphimoschus ponteleviensis	Rössner 2002		9.6	4.8
Walda 2	Germany	MN5	SNSB-BSPG	1987 V 268	L	Amphimoschus ponteleviensis	Rössner 2002						13.3	7.3	12.8	9.4	14.5	9.9
Walda 2	Germany	MN5	SNSB-BSPG	1987 V 270	R	Amphimoschus ponteleviensis	Rössner 2002															12.2	9.6
Walda 2	Germany	MN5	SNSB-BSPG	1987 V 271	L	Amphimoschus ponteleviensis	Rössner 2002																	13	no data
Walda 2	Germany	MN5	SNSB-BSPG	1987 V 272	R	Amphimoschus ponteleviensis	Rössner 2002										13.8	9.2
Walda 2	Germany	MN5	SNSB-BSPG	1987 V 273	R	Amphimoschus ponteleviensis	Rössner 2002																																			12.8	9.4
Walda 2	Germany	MN5	SNSB-BSPG	1987 V 274	L	Amphimoschus ponteleviensis	Rössner 2002																																13.5	14.6
Walda 2	Germany	MN5	SNSB-BSPG	1987 V 275	R	Amphimoschus ponteleviensis	Rössner 2002								13.4	8.9	14	9.8	20.4	10.3
Walda 2	Germany	MN5	SNSB-BSPG	1987 V 401	R	Amphimoschus ponteleviensis	Rössner 2002																							14.6	15.1
Walda 2	Germany	MN5	SNSB-BSPG	1987 V 407	R	Amphimoschus ponteleviensis	Rössner 2002												19.1	9.7
Walda 2	Germany	MN5	SNSB-BSPG	1987 V 434	L	Amphimoschus ponteleviensis	Rössner 2002																														10.2	5
Walda 2	Germany	MN5	SNSB-BSPG	1987 V 445	L	Amphimoschus ponteleviensis	Rössner 2002																														9.8	4.8
Walda 2	Germany	MN5	SNSB-BSPG	1987 V 452	L	Amphimoschus ponteleviensis	Rössner 2002																														10.7	5.3
Walda 2	Germany	MN5	SNSB-BSPG	1987 V 466	L	Amphimoschus ponteleviensis	Rössner 2002																																					12.3	8.6
							n		1	1			1	1	2	2	3	3	2	2		1	1	1						1	1						3	3	1	1		3	3	1	1
							mean		9.6	4.8			13.3	7.3	13.1	9.15	14.1	9.63333	19.75	10		12.2	9.6	13						14.6	15.1						10.2333	5.03333	13.5	14.6		10.9667	6.63333	12.3	8.6
							standard deviation								0.424264	0.353553	0.360555	0.378594	0.919239	0.424264																	0.450925	0.251661				1.60728	2.39653
Kapfnach	Switzerland	MN5	PIMUZ AV	0356		Cervus lunatus, Amphimoschus lunatus	unpublished material															11.9				9.8	12	13.2	14.6
Kapfnach	Switzerland	MN5	PIMUZ AV	0363		Cervus lunatus, Amphimoschus lunatus	unpublished material																							15.1	16
Kapfnach	Switzerland	MN5	PIMUZ AV	355	L	Cervus lunatus, Amphimoschus lunatus	unpublished material															12.5		11.5				13.4		14.8
Kapfnach	Switzerland	MN5	PIMUZ AV	355	R	Cervus lunatus, Amphimoschus lunatus	unpublished material															12.6		11.6
Kapfnach	Switzerland	MN5	PIMUZ AV	353	R	Cervus lunatus, Amphimoschus lunatus	unpublished material																									14.9
Kapfnach	Switzerland	MN5	PIMUZ AV	353	L	Cervus lunatus, Amphimoschus lunatus	unpublished material																									14.4
Kapfnach	Switzerland	MN5	PIMUZ AV	357	L	Cervus lunatus, Amphimoschus lunatus	unpublished material															11.6		11.8	10.2	9.5	11	13.3	13	14.2	14.6
Kapfnach	Switzerland	MN5	PIMUZ AV	357	R	Cervus lunatus, Amphimoschus lunatus	unpublished material																									13.8
Kapfnach	Switzerland	MN5	PIMUZ AV	338	L	Cervus lunatus, Amphimoschus lunatus	unpublished material																	11.8	12.1	10.5	12.1			14.9	16.4	13.8	14.9
Kapfnach	Switzerland	MN5	PIMUZ AV	337	R	Cervus lunatus, Amphimoschus lunatus	unpublished material																							13.6
Kapfnach	Switzerland	MN5	PIMUZ AV	337	R	Cervus lunatus, Amphimoschus lunatus	unpublished material																	13.5	11.2	10.4	12.6	12.3	13.7
Kapfnach	Switzerland	MN5	PIMUZ AV	340x1812	R	Cervus lunatus, Amphimoschus lunatus	unpublished material		10.5	4.7	11.9	6.8	11.7?	7.3
Kapfnach	Switzerland	MN5	PIMUZ AV	340käZu99		Cervus lunatus, Amphimoschus lunatus	unpublished material						12.7	6.0?			14	9.4
Kapfnach	Switzerland	MN5	PIMUZ AV	348	R	Cervus lunatus, Amphimoschus lunatus	unpublished material									9.3		9.5		10.2
Kapfnach	Switzerland	MN5	PIMUZ AV	342	R	Cervus lunatus, Amphimoschus lunatus	unpublished material								13.4	7.7	14.8	9.1																												6.9			non usée
Kapfnach	Switzerland	MN5	PIMUZ AV	346	L	Cervus lunatus, Amphimoschus lunatus	unpublished material																																										cassée
Kapfnach	Switzerland	MN5	PIMUZ AV	46x1840	L	Cervus lunatus, Amphimoschus lunatus	unpublished material										12.9	9.5																															usée un max
Kapfnach	Switzerland	MN5	PIMUZ AV	46	R	Cervus lunatus, Amphimoschus lunatus	unpublished material		9.9	5	10.8			7.6	9,9	9.8	11.9	9.7		9.2																													très usée
Kapfnach	Switzerland	MN5	PIMUZ AV	353	R	Cervus lunatus, Amphimoschus lunatus	unpublished material												20.3
Kapfnach	Switzerland	MN5	PIMUZ AV	353	L	Cervus lunatus, Amphimoschus lunatus	unpublished material												20
Kapfnach	Switzerland	MN5	PIMUZ AV	343	R	Cervus lunatus, Amphimoschus lunatus	unpublished material						13.9		12.9																																		très usée
Kapfnach	Switzerland	MN5	PIMUZ AV	343	L	Cervus lunatus, Amphimoschus lunatus	unpublished material						13.7
Kapfnach	Switzerland	MN5	PIMUZ AV	352	L	Cervus lunatus, Amphimoschus lunatus	unpublished material		10.6	4.8	12.5	6.2	13.1	7.8			13.9		18.3
Kapfnach	Switzerland	MN5	PIMUZ AV	347	L	Cervus lunatus, Amphimoschus lunatus	unpublished material												16.5
Kapfnach	Switzerland	MN5	PIMUZ AV	362	L	Cervus lunatus, Amphimoschus lunatus	unpublished material						12.7?	7.7
Kapfnach	Switzerland	MN5	PIMUZ AV	339	R	Cervus lunatus, Amphimoschus lunatus	unpublished material				12.5		13.4		13		13.6
Kapfnach	Switzerland	MN5	PIMUZ AV	331	R	Cervus lunatus, Amphimoschus lunatus	unpublished material										14.5	10.4	18.9
Kapfnach	Switzerland	MN5	PIMUZ AV	332	L	Cervus lunatus, Amphimoschus lunatus	unpublished material												19.6	9.2
Kapfnach	Switzerland	MN5	PIMUZ AV	334	R	Cervus lunatus, Amphimoschus lunatus	unpublished material						13.6	8.7	12.6	9.3
Kapfnach	Switzerland	MN5	PIMUZ AV	345	L	Cervus lunatus, Amphimoschus lunatus	unpublished material		9.9	4.6	12	6.8	13.3	7.4
Kapfnach	Switzerland	MN5	PIMUZ AV	335	L	Cervus lunatus, Amphimoschus lunatus	unpublished material						14.5	8.5	11.9	9.3
Kapfnach	Switzerland	MN5	PIMUZ AV	359	L	Cervus lunatus, Amphimoschus lunatus	unpublished material												20
Kapfnach	Switzerland	MN5	PIMUZ AV	350	L	Cervus lunatus, Amphimoschus lunatus	unpublished material												20.8
Kapfnach	Switzerland	MN5	PIMUZ AV	360	R	Cervus lunatus, Amphimoschus lunatus	unpublished material		9.9		10.8		13.1
							n		5	4	6	3	9	7	6	6	8	7	9	3		4		5	3	4	4	4	3	5	3	4	1													1
							mean		10.16	4.775	11.75	6.6	13.4778	7.85714	12.7833	8.96667	13.6375	9.61429	19.1667	9.53333		12.15		12.04	11.1667	10.05	11.925	13.05	13.7667	14.52	15.6667	14.225	14.9													6.9
							standard deviation		0.357771	0.170783	0.776531	0.34641	0.526255	0.538074	0.503653	0.768548	0.916418	0.401782	1.35093	0.57735		0.479583		0.826438	0.950438	0.479583	0.670199	0.506623	0.802081	0.614003	0.945163	0.531507
Viehhausen (Regensburg)	Germany	MN5	SNSB-BSPG	2008 LI 126	R	cf. Amphimoschus arteniensis	Rinnert 1956: p. 22ff, Taf 2 fig. 1		9	4.8	11.8	6.4	12.8	7.6	12.5	8.2
Viehhausen (Regensburg)	Germany	MN5	SNSB-BSPG	2008 LI 581	L	cf. Amphimoschus arteniensis	Rinnert 1956: p. 22ff, Taf 2 fig. 1		9.7	5.1	11.4	6.5
Viehhausen (Regensburg)	Germany	MN5	SNSB-BSPG	2008 LI 224	L	cf. Amphimoschus arteniensis	Rinnert 1956: p. 22ff, Taf 2 fig. 2															12.5	n.p.			10.3	n.p.					14.6	17.1																sin P2 (in Rinnert 1956 sin P3)
Viehhausen (Regensburg)	Germany	MN5	SNSB-BSPG	2008 LI 224		cf. Amphimoschus arteniensis	Rinnert 1956: P. 22ff				12.8	n.p.										12.2	8.8
Viehhausen (Regensburg)	Germany	MN5	SNSB-BSPG	2008 LI 345	L	cf. Amphimoschus arteniensis	Rinnert 1956: P. 22ff												18
Viehhausen (Regensburg)	Germany	MN5	SNSB-BSPG	2008 LI 201	L	cf. Amphimoschus arteniensis	Rinnert 1956: P. 22ff																									14.5	14.6																(listed in Rinnert 1956 as Taf. 2 fig.2, but this is incorrect)
Viehhausen (Regensburg)	Germany	MN5	SNSB-BSPG	2008 LI 343	L	cf. Amphimoschus arteniensis	Rinnert 1956: P. 22ff												18.5
							n		2	2	3	2	1	1	1	1			2			2	1			1						2	2
							mean		9.35	4.95	12	6.45	12.8	7.6	12.5	8.2			18.25			12.35	8.8			10.3						14.55	15.85
							standard deviation		0.494975	0.212132	0.72111	0.0707107							0.353553			0.212132										0.0707107	1.76777
Mettlen 3	Switzerland	MN5	PIMUZ	A/V3592	R	Amphimoschus sp.	unpublished material																																15.4	6.9
Forenirchel 2 (Freienstein)	Switzerland	MN5	PIMUZ	A/V3158	L	Amphimoschus sp.	unpublished material																																					11.8	7.9
Burg-Balzhausen	Germany	MN5	NMA	2005/228/1927	L	Amphimoschus sp.	unpublished material										14	11.2
Burg-Balzhausen	Germany	MN5	NMA	2005/229/1927	R	Amphimoschus sp.	unpublished material																									15.3	17.1
							n										1	1														1	1
							mean										14	11.2														15.3	17.1
Stätzling	Germany	MN5	NMA	Coll NVS 148	L	Amphimoschus sp.	unpublished material																	13.7	9.8
Stätzling	Germany	MN5	NMA	Coll NVS 148	L	Amphimoschus sp.	unpublished material																			10.5	14
							n																	1	1	1	1
							mean																	13.7	9.8	10.5	14
Elgg	Switzerland	MN5	NMB	OSM12	R	Amphimoschus sp.	unpublished material												20.4	10.5
Elgg	Switzerland	MN5	NMB	no n°	R	Amphimoschus sp.	unpublished material				12.7	7.4
							n				1	1							1	1
							mean				12.7	7.4							20.4	10.5
Tourelet	France	MN5	THE	93085	R	Amphimoschus pontileviensis	Gagnaison et al. 2012												18.5	7.5
Tourelet	France	MN5	THE	93086	R	Amphimoschus pontileviensis	Gagnaison et al. 2012												18	8.5
Tourelet	France	MN5	THE	93088	R	Amphimoschus pontileviensis	Gagnaison et al. 2012								11	8.5
Tourelet	France	MN5	THE	93089	R	Amphimoschus pontileviensis	Gagnaison et al. 2012																					10.5	13.5
Tourelet	France	MN5	THE	93090	R	Amphimoschus pontileviensis	Gagnaison et al. 2012																					11.5	13
Tourelet	France	MN5	THE	93091	R	Amphimoschus pontileviensis	Gagnaison et al. 2012																									14	16.5
Tourelet	France	MN5	THE	93092	R	Amphimoschus pontileviensis	Gagnaison et al. 2012																									13.5	15.5
Tourelet	France	MN5	THE	93093	R	Amphimoschus pontileviensis	Gagnaison et al. 2012																							12	14
Tourelet	France	MN5	THE	93094	R	Amphimoschus pontileviensis	Gagnaison et al. 2012															9	7
							n								1	1			2	2		1	1					2	2	1	1	2	2
							mean								11	8.5			18.25	8		9	7					11	13.25	12	14	13.75	16
							standard deviation												0.353553	0.707107								0.707107	0.353553			0.353553	0.707107
Hohenraunau	Germany	MN6	NMA	2005/222/1633	L	Amphimoschus sp.	unpublished material															11	7.3
Hohenraunau	Germany	MN6	NMA	2005/225/1927	L	Amphimoschus sp.	unpublished material																									17.4	16.9
Hohenraunau	Germany	MN6	NMA	2005/222/1633	L	Amphimoschus sp.	unpublished material																	14	11
Hohenraunau	Germany	MN6	NMA	2005/222/1633	R	Amphimoschus sp.	unpublished material																					13.8	15.4
							n															1	1	1	1			1	1			1	1
							mean															11	7.3	14	11			13.8	15.4			17.4	16.9
Griesbeckerzell	Germany	MN6	SNSB-BSPG	1997 XIII a 139	R	Amphimoschus ponteleviensis	Rössner 2002										12.6	9.7
Griesbeckerzell	Germany	MN6	SNSB-BSPG	1997 XIII a 162	R	Amphimoschus ponteleviensis	Rössner 2002																					13.8
Griesbeckerzell	Germany	MN6	SNSB-BSPG	1997 XIII a 399	L	Amphimoschus ponteleviensis	Rössner 2002																																			11	6
Griesbeckerzell	Germany	MN6	SNSB-BSPG	1997 XIII a 402	L	Amphimoschus ponteleviensis	Rössner 2002																																14.3	6.4
Griesbeckerzell	Germany	MN6	SNSB-BSPG	1997 XIII a 409	L	Amphimoschus ponteleviensis	Rössner 2002																			10.8
Griesbeckerzell	Germany	MN6	SNSB-BSPG	1997 XIII a 411	R	Amphimoschus ponteleviensis	Rössner 2002				12.1	6.9
Griesbeckerzell	Germany	MN6	SNSB-BSPG	1997 XIII a 412	L	Amphimoschus ponteleviensis	Rössner 2002						15.1	7.9
Griesbeckerzell	Germany	MN6	SNSB-BSPG	1997 XIII b 462	L	Amphimoschus ponteleviensis	Rössner 2002								13.3	8.7		9.6	18.5	9.6
							n				1	1	1	1	1	1	1	2	1	1						1		1											1	1		1	1
							mean				12.1	6.9	15.1	7.9	13.3	8.7	12.6	9.65	18.5	9.6						10.8		13.8											14.3	6.4		11	6
							standard deviation											0.0707107
Nattenhausen	Germany	?	NMA	1415	R	Amphimoschus sp.	unpublished material												18.3	8.2
Nattenhausen	Germany	?	NMA	1415	R	Amphimoschus sp.	unpublished material										13.7	9.8
Nattenhausen	Germany	?	NMA	1415	L	Amphimoschus sp.	unpublished material								13.6	10
Nattenhausen	Germany	?	NMA	1415	R	Amphimoschus sp.	unpublished material								12.4	9.5
							n								2	2	1	1	1	1
							mean								13	9.75	13.7	9.8	18.3	8.2
							standard deviation								0.848528	0.353553
Muttershofen	Germany	?	NMA	1633	R	Amphimoschus sp.	unpublished material												22.9	11.5
Muttershofen	Germany	?	NMA	1633	R	Amphimoschus sp.	unpublished material												22.9	11.5
[truncated: 2 more columns]

## Sheet: m3
site	Land Mammal Age	host institution	catalogue number	m3L	l		site	Land Mammal Age	host institution	catalogue number	m3L	l		site	Land Mammal Age	host institution	catalogue number	m3L	l		site	Land Mammal Age	host institution	catalogue number	m3L	l
Chilleurs aux Bois	MN3	NMB	766	19.5	9.3		Artenay	MN4a	MSNO	294	18.7	8.8		Thenay	MN4	MNHN	FP.1070	21.5	10.1		Griesbeckerzell	MN6	SNSB-BSPG	1997 XIII b 462	18.5	9.6
Chilleurs aux Bois	MN3	NMB	SO63	18.2	9.3		Artenay	MN4a	NMB	SO1304	20.6	9.8		Kapfnach	MN5	PIMUZ AV	332	19.6	9.2
Chilleurs aux Bois	MN3	NMB	SO93	18.8	10.2		Artenay	MN4a	NMB	SO14072	21	10.4		Tavers	MN5	SNSB-BSPG	1993 IX 38	22.1	10.3
Chilleurs aux Bois	MN3	NMB	SO2427	21	9.3		Artenay	MN4a	NMB	SO187	18.4	8.1		Tavers	MN5	SNSB-BSPG	1993 IX 39	19.3	10
Chilleurs aux Bois	MN3	NMB	SO2590	19	10.4		Artenay	MN4a	NMB	SO2414	19	8.9		Tavers	MN5	SNSB-BSPG	1993 IX 40	19.7	9.2
Chilleurs aux Bois	MN3	NMB	SO4306	19	9.7		Artenay	MN4a	NMB	SO268	20.7	10		Tavers	MN5	SNSB-BSPG	1993 IX 42	20	9.8
Chilleurs aux Bois	MN3	NMB	SO6392	20.1	10.6		Artenay	MN4a	NMB	SO271	20.2	10.5		Walda 2	MN5	SNSB-BSPG	1987 V 275	20.4	10.3
Chilleurs aux Bois	MN3	NMB	SO310	19.3	9.4		Artenay	MN4a	NMB	SO3511	19.2	8.5		Walda 2	MN5	SNSB-BSPG	1987 V 407	19.1	9.7
							Artenay	MN4a	NMB	SO3512	19.5	10.4		Elgg	MN5	NMB	OSM12	20.4	10.5
							Artenay	MN4a	NMB	SO3518	18.5	8.5		Tourelet	MN5	THE	93085	18.5	7.5
							Artenay	MN4a	NMB	SO3556	18.6	9.5		Tourelet	MN5	THE	93086	18	8.5
							Artenay	MN4a	NMB	SO3557	20.9	10
							Artenay	MN4a	NMB	SO3922	19.8	9.4
							Artenay	MN4a	NMB	SO3923	20	9.6
							Artenay	MN4a	NMB	SO4071	18.6	9.8
							Artenay	MN4a	NMB	SO4079	20.5	9.1
							Artenay	MN4a	NMB	SO4080	19.4	8.9
							Artenay	MN4a	NMB	SO5927	18.6	9
							Artenay	MN4a	NMB	SO6298	21.3	9.4
							Artenay	MN4a	NMB	SO64	19.7	9.7
							Artenay	MN4a	NMB	SO71	20	9.2
							Artenay	MN4a	NMB	SO72	17.8	8.7
							Artenay	MN4a	NMB	SO74	19.4	9.7
							Artenay	MN4a	NMB	SO75	20.4	9.6
							Artenay	MN4a	NMB	SO831	20.2	9.1
							Montréal du Gers	MN4	MHNT	Béon F2 824	20.8	9.7
							Montréal du Gers	MN4	MHNT	1063	17.4	9.2
							Montréal du Gers	MN4	MHNT	Béon 89 G2 630	20	10
							Montréal du Gers	MN4	MHNT	Béon F2 824	20.1	9.9
							Reisensburg (Günzburg)	MN4b	SNSB-BSPG	1881 IX 666	21.8	9
							Eggingen-Mittelhart 3	MN4	SMNS-Mr	46924	18.6	8.3
							Eggingen-Mittelhart 3	MN4	SMNS-Mr	46785	20.8	9.4
							Eggingen-Mittelhart 3	MN4	SMNS-Mr	46925	19.3	9.5
							Eggingen-Mittelhart 3	MN4	SMNS-Mr	42951	21.8	10.6
							Eggingen-Mittelhart 3	MN4	SMNS-Mr	40100a	20.5	9.4
							Eggingen-Mittelhart 3	MN4	SMNS-Mr	40100b	20.5	9.5

## Sheet: statistics m3
site MN3	host institution	catalogue number	m3L		site MN4	host institution	catalogue number	m3L		site MN5	host institution	catalogue number	m3L		site MN6	host institution	catalogue number	m3L
Chilleurs aux Bois	NMB	766	19.5		Artenay	MSNO	294	18.7		Thenay	MNHN	FP.1070	21.5		Griesbeckerzell	SNSB-BSPG	1997 XIII b 462	18.5
Chilleurs aux Bois	NMB	SO63	18.2		Artenay	NMB	SO1304	20.6		Thenay	MNHN	Mayet 1908 a)	21
Chilleurs aux Bois	NMB	SO93	18.8		Artenay	NMB	SO14072	21		Tavers	SNSB-BSPG	1993 IX 38	22.1
Chilleurs aux Bois	NMB	SO2427	21		Artenay	NMB	SO187	18.4		Tavers	SNSB-BSPG	1993 IX 39	19.3
Chilleurs aux Bois	NMB	SO2590	19		Artenay	NMB	SO2414	19		Tavers	SNSB-BSPG	1993 IX 40	19.7
Chilleurs aux Bois	NMB	SO4306	19		Artenay	NMB	SO268	20.7		Tavers	SNSB-BSPG	1993 IX 42	20
Chilleurs aux Bois	NMB	SO6392	20.1		Artenay	NMB	SO271	20.2		Walda 2	SNSB-BSPG	1987 V 275	20.4
Chilleurs aux Bois	NMB	SO310	19.3		Artenay	NMB	SO3511	19.2		Walda 2	SNSB-BSPG	1987 V 407	19.1
					Artenay	NMB	SO3512	19.5		Kapfnach	PIMUZ AV	353	20.3
		Mean Chilleurs aux Bois	19.3625		Artenay	NMB	SO3518	18.5		Kapfnach	PIMUZ AV	353	20
					Artenay	NMB	SO3556	18.6		Kapfnach	PIMUZ AV	352	18.3
					Artenay	NMB	SO3557	20.9		Kapfnach	PIMUZ AV	347	16.5
					Artenay	NMB	SO3922	19.8		Kapfnach	PIMUZ AV	331	18.9
					Artenay	NMB	SO3923	20		Kapfnach	PIMUZ AV	332	19.6
					Artenay	NMB	SO4071	18.6		Kapfnach	PIMUZ AV	359	20
					Artenay	NMB	SO4079	20.5		Kapfnach	PIMUZ AV	350	20.8
					Artenay	NMB	SO4080	19.4		Viehhausen (Regensburg)	SNSB-BSPG	2008 LI 345	18
					Artenay	NMB	SO5927	18.6		Viehhausen (Regensburg)	SNSB-BSPG	2008 LI 343	18.5
					Artenay	NMB	SO6298	21.3		Elgg	NMB	OSM12	20.4
					Artenay	NMB	SO64	19.7		Tourelet	THE	93085	18.5
					Artenay	NMB	SO71	20		Tourelet	THE	93086	18
					Artenay	NMB	SO72	17.8
					Artenay	NMB	SO74	19.4				mean MN5	19.5667
					Artenay	NMB	SO75	20.4
					Artenay	NMB	SO831	20.2
					Montréal du Gers	MHNT	Béon F2 824	20.8
					Montréal du Gers	MHNT	1063	17.4
					Montréal du Gers	MHNT	Béon 89 G2 630	20
					Montréal du Gers	MHNT	Béon F2 824	20.1
					Reisensburg (Günzburg)	SNSB-BSPG	1881 IX 666	21.8
					Eggingen-Mittelhart 3	SMNS-Mr	46924	18.6
					Eggingen-Mittelhart 3	SMNS-Mr	46785	20.8
					Eggingen-Mittelhart 3	SMNS-Mr	46925	19.3
					Eggingen-Mittelhart 3	SMNS-Mr	42951	21.8
					Eggingen-Mittelhart 3	SMNS-Mr	40100a	20.5
					Eggingen-Mittelhart 3	SMNS-Mr	40100b	20.5
							mean MN4	19.7944
							mean Artenay	19.64
One-way ANOVA
	Sum of sqrs	df	Mean square	F	p(same)
Between groups:	1.53785	2	0.768924	0.5878	0.5586
Within groups:	81.1043	62	1.30813
Total:	82.6422	64
omega^2:	-0.01285
			Levene's test for homogeneity of variance, based on means: p(same) =	0.2993
			Based on medians: p(same) =	0.3343
Welch F test in the case of unequal variances:	F=0.7848, df=21.09, p=0.4691
Tukey's pairwise comparisons: Q below diagonal, p(same) above diagonal
	MN3	MN4	MN5
MN3		0.559	0.8772
MN4	1.461		0.8495
MN5	0.6907	0.7705
