# Supplementary material for: Reassessment of the enigmatic ruminant Miocene genus Amphimoschus Bourgeois, 1873 (Mammalia, Artiodactyla, Pecora)
Source: PLoS One. 2021 Jan 29;16(1):e0244661. doi: 10.1371/journal.pone.0244661 (PMC7846017; doi:10.1371/journal.pone.0244661)
Supplement: S3 Data — Most of the data has been provided by our late colleague, L. Ginsburg on unreferred material. (XLSX) [file pone.0244661.s003.xlsx]

## Sheet: Tabelle1
		p2		p3		p4		m1		m2		m3
faluns d’Anjou	n	1	1	1	2	2	1	1	2	2	12	12
MN5	min					12.15	6.1			12.3	9.3	16.5	8.25
	mean	7.5	5.05	9.9	6.6	12.45	6.35	12.5	8.75	13.25	9.6	19.65	9.25
	max					12.75	6.6			14.2	9.9	22.2	10.4
Pontlevoy-Thenay	n	8	9	33	37	58	59	58	60	41	40	28	28
MN5a	min	8.4	3.65	9.5	5.2	10.3	6.15	11.1	7.75	11.45	8.8	18.9	8.6
	mean	8.7	4.17	10.86	6.22	12.55	7.08	12.52	9.39	14.32	10.11	20.96	9.95
	max	9.65	4.9	13.1	7.3	14.7	8.1	14.6	11.1	17.05	11.3	23.85	11.1
Beaugency	n							1	1	1	1	1	1
MN5a	mean							12.8	9.3	14	10.5	20.5	9.9
Chevilly	n											5	5
MN4	min											19.2	8.5
	mean											19.98	9.27
	max											21.6	10.2
Aérotrain	n	2	2	4	3	3	3	3	4	6	7	5	7
MN4	min	7.5	4.2	10	4.7	11.5	6.2	11.3	8	12.6	8.3	18.5	8
	mean	7.57	4.35	10.33	5.5	11.78	6.5	11.82	8.23	13.34	9.02	19.36	8.76
	max	7.65	4.5	10.7	6	12	6.9	12.8	8.45	15	9.5	20	9.2
Pellécahus	n	1	1	2	2		1	1	1	1	2	2	2
MN4	min			10.25	5.4						10.64	20	9.3
	mean	8.4	3.6	10.63	5.8		6.8	12.15	9	13.8	10.77	21.2	9.9
	max			11	9.2						10.9	22.4	10.5
Artenay	n	4	3	9	9	17	16	18	17	13	13	22	22
MN4a	min	7.7	3.95	9.55	5.65	11	5.75	10.6	6.4	11.8	7.6	18.4	8.6
	mean	8.05	4	10.36	6.07	11.85	6.58	11.72	8.43	13.13	9.48	19.28	9.3
	max	8.7	4.05	11.95	7.25	13.5	7.6	12.55	9.4	14.4	10.3	22.2	10.35
Eggingen-Mittelhart	n					2	2	3	3	5	6	6	6
MN4	min					12.5	7.3	12.4	8.1	13.4	8.4	18.6	8.3
	mean					12.7	7.6	12.7	8.4	14	9.5	20.3	9.5
	max					12.9	7.8	12.9	8.8	15.5	10.2	21.8	10.6
Neuville-aux-Bois	n					1	1	1	1	2	2	3	3
MN3	min									13.1	9.4	19.4	9.2
	mean					11.8	6.7	12.2	9	13.45	9.65	20.2	9.63
	max									13.8	9.9	21.1	10.1
Chilleurs-aux-Bois	n			2	2	4	3	4	3	4	4	9	8
MN3	min			11.1	5.9	11.8	6.8	11.4	6.8	12.7	9.3	19.2	9.2
	mean			11.2	6.35	12.15	7.27	12.38	8.6	14.05	10.08	20.29	9.98
	max			11.3	6.8	12.6	7.7	13	9.9	14.8	10.8	21.5	10.5
Käpfnach	n	5	4	6	3	9	7	5	5	7	6	8	3
MN5	min	9.9	4.6	10.8	6.2	12.7	7.3	11.9	7.7	11.9	9.1	16.5	9.2
	mean	10.2	4.8	11.8	6.6	13.5	7.9	12.8	9.1	13.7	9.6	19.3	9.5
	max	10.6	5	12.5	6.8	14.5	8.7	13.4	9.8	14.8	10.4	20.8	10.2
Langenau1	n	1	1	1	1			3	3	1
MN4b	min							13.8	8
	mean	8.8	3.9	11.8	5.8			14	8.4	15.1
	max							14.3	8.9
Benken	n			1	1	2	2	1	1	1	1	3	4
MN3/4	min					10.8	5.5					18.5	8.3
	mean			10.5	6.2	11.5	6.9	10.8	8.6	12.5	9.2	19.1	8.9
	max					12.2	8.2					19.6	9.4
Wildensbuch	n						1	1	1	2	3	1	2
MN3/4	min									13.8	9.2		9.6
	mean						6.4	13	8	13.9	9.6	20.5	10
	max									13.9	9.9		10.3
Nattenhausen	n							1	1	2	2	1	1
-	min							12.4	9.5	13.7	9.8	18.3	8.2
	mean									13.65	9.9
	max									13.6	10
Burg-Balzhausen	n									1	1
MN5										14	11.2
Muttershofen	n											1	1
-												22.9	11.5
Reisensburg (Günzburg)	n			1	1	2	2	3	3	1	1	1	1
MN4b	min					13.6	7.7	12.7	11.7
	mean			10.8	6.5	12.65	7.35	12.6	9.7	13.5	9.8	21.8	9
	max					11.7	7	12.4	8.6
Viehhausen (Regensburg)	n	2	2	3	2	1	1	1	1			1
MN5	min	9.7	5.1	12.8	6.5
	mean	9.35	4.95	12	6.45	12.8	7.6	12.5	8.2			18.25
	max	9	4.8	11.4	6.4
Tavers	n					2	2	3	3	3	3	4	4
MN5	min					13.6	7.2	13.6	9.7	15.7	10.3	22.1	10.3
	mean					13.25	7.1	13.5	9.3	15.3	10.2	20.275	9.8
	max					12.9	7	13.3	9	14.9	10	19.3	9.2
Undorf (Regensburg)	n					1	1	1	1				1
MN5	mean					13	7.5	13.4	9.2				9.2
Montréal du Gers	n	2	2	2	2	2	2	2	2	3	2	2	2
MN4	min	9.3	4.4	11.6	6.1	13.9	7.5	11.7	8.5	13.6	10.2	20.8	10.4
	mean	9.3	4.4	10.8	6	13.65	7.25	11.45	8.3	13.0333	10.2	20.6	10.05
	max	9.3	4.4	10	5.9	13.4	7	11.2	8.1	12	10.2	20.4	9.7
		P2		P3		P4		M1		M2		M3
Pontlevoy-Thenay	n			2	2	2	2	2	2	1	1	1	1
MN5	min			11.5	10.5	9.25	12.35	12.25	13.2
	mean			12.35	10.75	9.63	12.43	13.18	13.8	14.85	15.2	14.15	14
	max			13.2	11	10	12.5	14.1	14.4
Langenau1	n			1	1			2	2	3	3	1	1
MN4b	min							11.9	15	13.6	16
	mean			11	10.7			13.1	15.1	14.66	16.53	13.1	15.3
	max							14.4	15.2	16.2	16.9
Aérotrain	n			1	1			1	2			1	1
MN4	min								12.4
	mean			11.65	8.2			12	12.83			15.9	14.85
	max								13.25
Pellécahus	n			3	3							1	1
MN4	min			11.8	9.9
	mean			11.93	10.18							14.7	14.9
	max			12	10.75
Artenay	n	2	2	4	4	5	5	4	4	7	7	7	7
MN4a	min	10.4	6.6	11.7	9.2	9.2	10.7	12.1	13.1	12	14.3	13.6	14.3
	mean	10.63	6.6	11.78	9.47	9.6	11.16	12.83	13.75	14.09	14.5	14.33	14.5
	max	10.85	6.6	12	9.95	10.4	11.5	13.4	14.5	15.1	15	15.1	15
Käpfnach	n	4		5	3	4	4	4	3	5	3	4	1
MN5	min	11.6		11.5	10.2	9.5	11	12.3	13	13.6	14.6	13.8
	mean	12.2		12	11.2	10.1	11.9	13.1	13.8	14.5	15.7	14.2	14.9
	max	12.6		13.5	12.1	10.5	12.6	13.4	14.6	15.1	16.4	14.9
Eggingen-Mittelhart	n							1	1	1	1	1	1
MN4	mean							11.1	14	12.5	16.3	12.5	15.1
Benken	n	1	1	3	3	1	1	8	6	7	7	3	3
MN3/4	min			11.2	8.4			11.7	11.8	12.8	12.5	13.2	13.5
	mean	11.2	7.3	12.1	9.5	9.1	12.3	12.9	13.4	13.6	14.1	14.1	14.1
	max			12.7	10.1			14.7	15.2	14.7	15.5	14.8	14.8
Wildensbuch	n	3	2	5	4	4	4	5	6	6	5	3	3
MN3/4	min	10	6.7	11	8.5	9.2	11.1	10.2	12.6	11.6	13.2	12.7	13.7
	mean	10.6	7	11.3	9	9.4	11.5	12.1	13.3	13.5	14.7	13.7	14.2
	max	10.9	7.2	11.8	9.7	9.7	11.8	12.9	13.8	14.2	16.2	14.2	14.5
Reisensburg (Günzburg)	n	1	1	2	2	1	1	2	2	2	2	1	1
MN4b	min			12.9	10			13.7	16.7	16.6	17.4
	mean	11.9	7.6	12.25	8.3	10.7	12.5	13.65	16.45	16.05	17.35	16.3	17.6
	max			11.6	6.6			13.6	16.2	15.5	17.3
Viehhausen (Regensburg)	n	2	1			1						2	2
MN5	min	12.5	8.8									14.6	17.1
	mean	12.35	8.8			10.3						14.55	15.85
	max	12.2	8.8									14.5	14.6
Tavers	n			1	1							1	1
MN5				12.6	12.2							15.4	16.8
Montréal du Gers	n	2	2	2	2	1	1			2	2	1	2
MN4	min	11.9	7.5	12.3	11.9					14.9	16.9		15.8
	mean	11.5	7.35	12.1	10.5	10.2	12.3			14.85	15.65	14.4	15.1
	max	11.1	7.2	11.9	9.1					14.8	14.4		14.4
Hohenraunau	n	1	1	1	1			1	1			1	1
MN6		11	7.3	14	11			13.8	15.4			17.4	16.9
Stätzling	n			1	1	1	1
MN5				13.7	9.8	10.5	14
Burg-Balzhausen	n											1	1
MN5												15.3	17.1
		d2		d3		d4		D2		D3		D4
Pontlevoy-Thenay	n	4	5	10	10	29	34
MN5	min	6.7	3.2	10	4.3	12.8	6
	mean	7.11	3.42	11.08	5.1	15.24	7.19
	max	7.75	3.8	11.7	6	16.45	8.15
Langenau1	n							1	1	1	1	4	3
MN4b	min											15.7	7
	mean							5.7	3	12.1	4.5	16.3	7.3
	max											16.8	7.8
Aérotrain	n					1	1
MN4	mean					14.85	6.85
Käpfnach	n						1
MN5	mean						6.9
Langenau1	n	1	1	1	1	4	3	1	1	2	3	3	2
MN4b	min					15.7	7			11.9	9.6	12.4	12.4
	mean	5.7	3	12.1	4.5	16.3	7.3	10.4	7	12.1	10	12.5	12.7
	max					16.8	7.8			12.2	10.4	12.6	12.9
Wildensbuch	n											1	1
MN3/4	mean											11.2	11.2
Reisensburg	n					2	2
MN4b	min					15.4	6.8
	mean					15.6	6.9
	max					15.8	7
Montréal du Gers	n					1	1
MN4	mean					13.9	6.4
Mettlen 3	n					1	1
MN5	mean					15.4	6.9
Forenirchel 2 (Freienstein)	n									1	1
MN5	mean									11.8	7.9
lower permanent teeth	539
upper permanent teeth	164
deciduous teeth	76
total	779

## Sheet: Tabelle2
		p2		p3		p4		m1		m2		m3							p2		p3		p4		m1		m2		m3
faluns d’Anjou	n	1	1	1	2	2	1	1	2	2	12	12					Chevilly	n											5	5
MN5	min					12.15	6.1			12.3	9.3	16.5	8.25				MN4	min											19.2	8.5
	mean	7.5	5.05	9.9	6.6	12.45	6.35	12.5	8.75	13.25	9.6	19.65	9.25					mean											19.98	9.27
	max					12.75	6.6			14.2	9.9	22.2	10.4					max											21.6	10.2
																	Aérotrain	n	2	2	4	3	3	3	3	4	6	7	5	7
Pontlevoy-Thenay	n	8	9	33	37	58	59	58	60	41	40	28	28				MN4	min	7.5	4.2	10	4.7	11.5	6.2	11.3	8	12.6	8.3	18.5	8
MN5a	min	8.4	3.65	9.5	5.2	10.3	6.15	11.1	7.75	11.45	8.8	18.9	8.6					mean	7.57	4.35	10.33	5.5	11.78	6.5	11.82	8.23	13.34	9.02	19.36	8.76
	mean	8.7	4.17	10.86	6.22	12.55	7.08	12.52	9.39	14.32	10.11	20.96	9.95					max	7.65	4.5	10.7	6	12	6.9	12.8	8.45	15	9.5	20	9.2
	max	9.65	4.9	13.1	7.3	14.7	8.1	14.6	11.1	17.05	11.3	23.85	11.1
																	Pellécahus	n	1	1	2	2		1	1	1	1	2	2	2
Beaugency	n							1	1	1	1	1	1				MN4	min			10.25	5.4						10.64	20	9.3
MN5a	mean							12.8	9.3	14	10.5	20.5	9.9					mean	8.4	3.6	10.63	5.8		6.8	12.15	9	13.8	10.77	21.2	9.9
																		max			11	9.2						10.9	22.4	10.5
Käpfnach	n	5	4	6	3	9	7	5	5	7	6	8	3
MN5	min	9.9	4.6	10.8	6.2	12.7	7.3	11.9	7.7	11.9	9.1	16.5	9.2				Artenay	n	4	3	9	9	17	16	18	17	13	13	22	22
	mean	10.2	4.8	11.8	6.6	13.5	7.9	12.8	9.1	13.7	9.6	19.3	9.5				MN4a	min	7.7	3.95	9.55	5.65	11	5.75	10.6	6.4	11.8	7.6	18.4	8.6
	max	10.6	5	12.5	6.8	14.5	8.7	13.4	9.8	14.8	10.4	20.8	10.2					mean	8.05	4	10.36	6.07	11.85	6.58	11.72	8.43	13.13	9.48	19.28	9.3
																		max	8.7	4.05	11.95	7.25	13.5	7.6	12.55	9.4	14.4	10.3	22.2	10.35
Burg-Balzhausen	n									1	1
MN5										14	11.2						Eggingen-Mittelhart	n					2	2	3	3	5	6	6	6
																	MN4	min					12.5	7.3	12.4	8.1	13.4	8.4	18.6	8.3
Viehhausen (Regensburg)	n	2	2	3	2	1	1	1	1			1						mean					12.7	7.6	12.7	8.4	14	9.5	20.3	9.5
MN5	min	9.7	5.1	12.8	6.5													max					12.9	7.8	12.9	8.8	15.5	10.2	21.8	10.6
	mean	9.35	4.95	12	6.45	12.8	7.6	12.5	8.2			18.25
	max	9	4.8	11.4	6.4												Langenau1	n	1	1	1	1			3	3	1
																	MN4b	min							13.8	8
Tavers, France	n					2	2	3	3	3	3	4	4					mean	8.8	3.9	11.8	5.8			14	8.4	15.1
MN5	min					13.6	7.2	13.6	9.7	15.7	10.3	22.1	10.3					max							14.3	8.9
	mean					13.25	7.1	13.5	9.3	15.3	10.2	20.275	9.8
	max					12.9	7	13.3	9	14.9	10	19.3	9.2				Montréal du Gers	n	2	2	2	2	2	2	2	2	3	2	2	2
																	MN4	min	9.3	4.4	11.6	6.1	13.9	7.5	11.7	8.5	13.6	10.2	20.8	10.4
Undorf (Regensburg)	n					1	1	1	1				1					mean	9.3	4.4	10.8	6	13.65	7.25	11.45	8.3	13.0333	10.2	20.6	10.05
MN5	mean					13	7.5	13.4	9.2				9.2					max	9.3	4.4	10	5.9	13.4	7	11.2	8.1	12	10.2	20.4	9.7
																	Reisensburg (Günzburg)	n			1	1	2	2	3	3	1	1	1	1
																	MN4b	min					13.6	7.7	12.7	11.7
																		mean			10.8	6.5	12.65	7.35	12.6	9.7	13.5	9.8	21.8	9
																		max					11.7	7	12.4	8.6
																	Neuville-aux-Bois	n					1	1	1	1	2	2	3	3
																	MN3	min									13.1	9.4	19.4	9.2
																		mean					11.8	6.7	12.2	9	13.45	9.65	20.2	9.63
																		max									13.8	9.9	21.1	10.1
																	Chilleurs-aux-Bois	n			2	2	4	3	4	3	4	4	9	8
																	MN3	min			11.1	5.9	11.8	6.8	11.4	6.8	12.7	9.3	19.2	9.2
																		mean			11.2	6.35	12.15	7.27	12.38	8.6	14.05	10.08	20.29	9.98
																		max			11.3	6.8	12.6	7.7	13	9.9	14.8	10.8	21.5	10.5
